# Supplementary material for: Solvent-dependent metabolomic profiling of Acacia mearnsii bark: an untargeted metabolomics approach
Source: Anal Bioanal Chem. 2026 Apr 29;418(13):4043–67. doi: 10.1007/s00216-026-06496-0 (PMC13264538; doi:10.1007/s00216-026-06496-0)
Supplement: Supplementary file 1 — Supplementary file1 (XLSX 2.01 MB) [file 216_2026_6496_MOESM1_ESM.xlsx]

## Sheet: Supplemental Table Key
Supplementary Material - Solvent-dependent Metabolomic Profiling of Acacia mearnsii bark: an Untargeted Metabolomics Approach
Carolina Feistauer Gomes, Giovana Domeneghini Mercali, Eliseu Rodrigues
Table S1 – Legend for samples names
Table S2 - Parameters set for full scan liquid chromatography-mass spectrometry (LC-MS) negative ionization mode data deconvolution in Mzmine 4.5.20
Table S3 - Parameters set for full scan liquid chromatography-mass spectrometry (LC-MS) positive ionization mode data deconvolution in Mzmine 4.5.20
Table S4 - Input data of MS1 features in negative mode used for untargeted metabolomics analysis.
Table S5 - Input data of MS1 features in positive mode used for untargeted metabolomics analysis.

## Sheet: Table S1
	Sample Abbreviation	Sample Name
	AC5	Organic Solvent – Acetone:Water 50:50 v/v
	AC7	Organic Solvent – Acetone:Water 70:30 v/v
	AW	Aqueous Solvent – Water at room temperature (25 ºC)
	E5	Organic Solvent – Ethanol:Water 50:50 v/v
	E7	Organic Solvent – Ethanol:Water 70:30 v/v
	HW	Aqueous Solvent – Hot Water (85 – 90 ºC)
	M5	Organic Solvent – Metthanol:Water 50:50 v/v
	M7	Organic Solvent – Metthanol:Water 70:30 v/v
	Observation: The number after sample abbreviation (for example, AC51) indicates the number of biological replicate.

## Sheet: Table S2
Mass Detection
Raw data files	All raw data files
Scans filters	MS1, level = 1
Mass Detector	Centroid
	Noise Level: 200
Chromatogram Builder
Raw data files	All raw data files
Scans filters	MS1, level = 1
Minimum consecutive scans:	5
Minimum intensity for consecutive scans:	600
Minimum absolute height:	1400
m/z tolerance (scan-to-scan):	0.0 m/z or 12.0 ppm
Suffix:	chromatograms
Local minimum feature resolver
Suffix:	resolved
Original feature list:	KEEP
MS/MS scan pairing:	false
MS1 to MS2 precursor tolerance (m/z):	0.01 m/z or 10.0 ppm
Retention time filter:	0.2 min (absolute)
Minimum relative feature height:	true
Minimum required signals:	true
Limit by ion mobility edges:	false
Merge MS/MS spectra (TIMS):	false
Minimum signal intensity (absolute, TIMS):	false
Minimum signal intensity (relative, TIMS):	true
Retention time
Chromatographic threshold:	0.9
Minimum search range RT/Mobility (absolute):	0.05
Minimum relative height	0.0
Minimum absolute height:	1400
Min ratio of peak top/edge:	1.7
Peak duration range (min/mobility):	[0.01..0.8]
Minimum scans (data points):	5
13C isotope filter
Name suffix:	deisotoped
m/z tolerance (intra-sample):	0.0 m/z or 12.0 ppm
Retention time tolerance:	0.05 minutes
Mobility tolerance:	false
Monotonic shape:	false
Maximum charge:	2
Representative isotope:	Most intense
Never remove feature with MS2:	true
Original feature list:	KEEP
Join aligner
Feature lists	Aligned feature list gap-filled deduplicated
Feature list name	Aligned feature list
m/z tolerance (sample-to-sample):	0.0 m/z or 12.0 ppm
Weight for m/z:	75
Retention time tolerance:	0.25 minutes
Weight for RT:	25
Mobility tolerance:	false
Mobility weight:	0.0
Require same charge state:	false
Require same ID:	false
Compare isotope pattern:	false
Isotope m/z tolerance:	0.001 m/z or 5.0 ppm
Minimum absolute intensity:	0.1
Minimum score:	0.001
Compare spectra similarity:	false
Spectral m/z tolerance:	0.001 m/z or 10.0 ppm
MS level:	2
Compare spectra similarity:	Weighted cosine similarity
Weights:	MassBank (mz^2 * I^0.5)
Minimum cos similarity:	0.7
Handle unmatched signals:	KEEP ALL AND MATCH TO ZERO
Original feature list:	KEEP
Gap Filling
Name suffix:	gap-filled
Intensity tolerance:	0.2
m/z tolerance (sample-to-sample):	0.0 m/z or 12.0 ppm
Retention time tolerance:	0.1 minutes
Minimum scans (data points):	3
Original feature list:	KEEP
Duplicate feature list rows filter
Name suffix:	deduplicated
Filter mode:	NEW AVERAGE
m/z tolerance:	0.0 m/z or 12.0 ppm
RT tolerance:	0.1 minutes
Mobility tolerance:	false
Require same identification:	false
Original feature list:	KEEP

## Sheet: Table S3
Mass Detection
Raw data files	All raw data files
Scans filters	MS1, level = 1
Mass Detector	Centroid
	Noise Level: 200
Chromatogram Builder
Raw data files	All raw data files
Scans filters	MS1, level = 1
Minimum consecutive scans:	5
Minimum intensity for consecutive scans:	600
Minimum absolute height:	1400
m/z tolerance (scan-to-scan):	0.0 m/z or 12.0 ppm
Suffix:	chromatograms
Local minimum feature resolver
Suffix:	resolved
Original feature list:	KEEP
MS/MS scan pairing:	false
MS1 to MS2 precursor tolerance (m/z):	0.01 m/z or 10.0 ppm
Retention time filter:	0.2 min (absolute)
Minimum relative feature height:	true
Minimum required signals:	true
Limit by ion mobility edges:	false
Merge MS/MS spectra (TIMS):	false
Minimum signal intensity (absolute, TIMS):	false
Minimum signal intensity (relative, TIMS):	true
Retention time
Chromatographic threshold:	0.9
Minimum search range RT/Mobility (absolute):	0.05
Minimum relative height	0.0
Minimum absolute height:	1400
Min ratio of peak top/edge:	1.7
Peak duration range (min/mobility):	[0.01..0.8]
Minimum scans (data points):	5
13C isotope filter
Name suffix:	deisotoped
m/z tolerance (intra-sample):	0.0 m/z or 12.0 ppm
Retention time tolerance:	0.05 minutes
Mobility tolerance:	false
Monotonic shape:	false
Maximum charge:	2
Representative isotope:	Most intense
Never remove feature with MS2:	true
Original feature list:	KEEP
Join aligner
Feature lists	Aligned feature list gap-filled deduplicated
Feature list name	Aligned feature list
m/z tolerance (sample-to-sample):	0.0 m/z or 12.0 ppm
Weight for m/z:	75
Retention time tolerance:	0.15 minutes
Weight for RT:	25
Mobility tolerance:	false
Mobility weight:	0.0
Require same charge state:	false
Require same ID:	false
Compare isotope pattern:	false
Isotope m/z tolerance:	0.001 m/z or 5.0 ppm
Minimum absolute intensity:	0.1
Minimum score:	0.001
Compare spectra similarity:	false
Spectral m/z tolerance:	0.001 m/z or 10.0 ppm
MS level:	2
Compare spectra similarity:	Weighted cosine similarity
Weights:	MassBank (mz^2 * I^0.5)
Minimum cos similarity:	0.7
Handle unmatched signals:	KEEP ALL AND MATCH TO ZERO
Original feature list:	KEEP
Gap Filling
Name suffix:	gap-filled
Intensity tolerance:	0.2
m/z tolerance (sample-to-sample):	0.0 m/z or 12.0 ppm
Retention time tolerance:	0.1 minutes
Minimum scans (data points):	3
Original feature list:	KEEP
Duplicate feature list rows filter
Name suffix:	deduplicated
Filter mode:	NEW AVERAGE
m/z tolerance:	0.0 m/z or 12.0 ppm
RT tolerance:	0.1 minutes
Mobility tolerance:	false
Require same identification:	false
Original feature list:	KEEP

## Sheet: Table S4
SAMPLE	AW1	AW2	AW3	AW4	AW5	HW1	HW2	HW3	HW4	HW5	AC51	AC52	AC53	AC54	AC55	AC71	AC72	AC73	AC74	AC75	E51	E52	E53	E54	E55	E71	E72	E73	E74	E75	M51	M52	M53	M54	M55	M71	M72	M73	M74	M75	QC1	QC2	QC3	QC4	QC5	QC6	QC7	QC8	QC9
LABEL	AW	AW	AW	AW	AW	HW	HW	HW	HW	HW	AC5	AC5	AC5	AC5	AC5	AC7	AC7	AC7	AC7	AC7	E5	E5	E5	E5	E5	E7	E7	E7	E7	E7	M5	M5	M5	M5	M5	M7	M7	M7	M7	M7	QC	QC	QC	QC	QC	QC	QC	QC	QC
471.27616635614_7.921195	0	0	0	0	0	0	0	0	0	0	0	236	408	717	246	356	464	249	367	433	396	313	229	346	259	301	282	381	358	311	398	1823	253	229	222	221	398	340	325	301	248	276	269	331	244	249	254	547	321
797.211714248704_2.366535	489	1015	479	1001	502	978	338	795	649	381	1170	1299	1077	829	692	514	1837	582	737	1220	471	0	1513	496	1284	1462	469	1282	530	1053	987	431	1276	622	1186	1062	1102	1101	1120	1023	631	1280	919	557	1339	1261	1096	662	787
623.137696795414_2.6654596	1254	1221	1322	3002	1239	1911	1182	1098	2512	1217	2853	1446	1373	1303	1121	1417	1515	1645	1677	1703	1765	1648	1333	1713	1506	1148	1213	1817	1659	1074	1224	1033	1107	1196	1237	1261	1413	1275	1303	1533	1589	2174	1293	1284	881	2089	1770	1082	1191
484.117190865173_2.4852567	5774	2901	5293	5856	5629	5094	5479	5219	6104	5233	4797	4671	5074	5393	4757	5468	4444	4485	5189	5271	3632	4108	3653	4264	5650	3117	4677	4812	2078	3825	5201	3117	2387	5356	5504	5238	4521	4589	4759	4372	5417	4778	4853	5948	4345	5327	2428	5404	4534
851.244677883069_2.3372974	1730	2317	1685	1858	2986	1817	2244	1467	1941	1818	2576	3446	2314	3040	3266	2535	483	3239	2799	3250	1193	2177	1404	1675	2324	922	1910	532	1040	1750	2343	811	2534	2175	2303	3013	2269	2063	2363	532	2595	2053	2630	2275	2420	334	2185	2005	2199
667.147625579239_2.2791266	1218	1875	839	1029	1763	490	1134	1274	1177	1457	1305	1411	1396	1294	1553	1341	0	1546	1465	1249	1249	1179	650	1078	1282	926	1493	462	1053	1168	1272	866	1121	1356	1260	1384	1019	1222	1174	583	1212	635	1194	1912	1388	669	1169	1480	1526
740.209630475722_2.2832577	1293	1637	1223	1365	1772	1595	1626	1461	1578	221	1639	2384	1779	2413	2075	2193	2086	2303	2217	1584	555	1289	958	898	2001	741	1208	1266	757	1064	1402	876	1648	0	1551	1801	1239	1247	1266	1126	1214	1077	1544	322	1041	1751	1523	1444	1433
183.030115190754_2.4299154	17791	17663	16335	15235	22497	16024	18689	15817	15050	18975	16814	19461	19276	20565	18182	20761	2430	17849	1668	19475	15517	20117	15465	19110	20586	14180	19009	17980	17927	17938	25164	16083	20620	21577	21869	17784	18993	19756	20185	18892	19738	16630	18155	21688	17909	2603	17699	20242	20837
709.153844950198_6.4830074	0	0	0	0	0	0	0	0	0	0	669	314	830	645	667	850	912	4838	686	801	470	466	245	513	620	515	1969	361	699	382	300	571	265	0	0	0	361	481	327	307	395	335	455	301	333	678	242	373	329
1002.23596760937_2.7577183	3992	3204	3381	3663	3684	1407	3031	3181	3119	3745	2991	3052	3309	3004	4550	1625	3573	4789	1516	3353	5280	3411	4053	3718	3855	4909	4271	3139	5559	3694	3375	3828	3933	4507	3435	3219	3072	3108	1667	3260	3491	3193	3031	5790	3365	3499	1449	3635	4084
115.003596079536_0.43620315	636	1330	995	865	1287	1138	928	680	946	1058	1462	2343	1260	1220	979	338	840	1840	1091	1496	551	1732	583	510	1694	788	1083	1499	1019	1247	1760	604	978	1067	1638	1496	1094	963	1103	1225	1234	609	1402	1375	1114	830	1515	1179	1105
219.04589772886_0.28723302	8496	27311	26641	27899	30222	35046	27456	12448	28182	29493	44550	37880	35084	24621	18724	41346	39847	42842	39674	33705	29707	34695	40831	27920	37106	43745	36393	42544	38893	37149	36176	37168	13981	31861	36737	30725	34006	25864	17290	37986	35131	13244	38103	27233	31226	43307	34745	35322	35737
627.228381875221_2.640668	20967	21199	21327	3342	22819	3371	23508	21434	19464	21141	17218	16630	19073	19213	17476	19258	14604	17670	18851	17336	16235	17066	12449	18204	20056	12113	21987	16480	14926	17599	24411	14022	18084	21494	19738	19389	18151	18369	19740	16463	22692	19006	19873	23698	19149	3047	20104	19597	20065
570.133167482487_2.9344127	1869	1927	2017	2332	1970	3934	2133	1934	2456	2091	1703	1558	1639	1664	1768	1786	2774	1838	1504	1757	1873	1722	1511	1705	1702	1635	1766	2879	1492	1627	1934	1721	1615	1850	1945	2701	1776	2337	1850	2832	1991	2103	1731	1716	3050	3575	1969	1676	2060
705.222758610209_2.3223853	1885	2365	1303	1435	2829	692	1216	2687	2137	1567	2606	2948	2382	2723	3349	3126	381	3301	2821	3773	2764	2852	2717	2683	3051	2372	2027	456	2880	2212	2836	2988	2438	1986	3060	2833	2165	2827	2828	590	1987	2705	3180	2100	2501	592	2528	2578	2932
803.180320537358_2.3500445	1063	961	679	835	739	936	601	977	860	584	951	1269	1181	859	864	810	1201	1477	1098	1167	706	786	871	1205	1073	735	759	807	744	734	757	758	1042	785	876	1099	1059	1046	1073	935	822	931	942	637	879	1662	961	687	1204
628.141769188517_2.3288531	841	1332	1066	852	1428	395	625	1257	1152	1207	599	1270	1187	1138	1387	1571	348	1252	1545	1210	825	939	678	908	1071	905	1151	552	616	841	1239	789	1007	961	1107	1120	926	1020	1516	430	942	560	1159	1149	708	499	1282	1204	1288
751.218639580508_2.2706115	1730	2548	1972	1726	2613	548	1201	1719	1916	1845	1496	2234	2524	2441	1791	2255	306	3132	2597	1985	950	1766	583	1357	2453	737	2085	0	1173	1691	1580	917	1473	1003	1651	2071	1374	1876	1444	0	1654	1625	1872	2018	1776	379	1320	1539	2035
739.162207031156_3.033015	1408	2466	2672	2678	2569	3185	2945	2544	3345	1561	3329	2670	1913	1643	1453	2438	2711	1498	1238	1343	1405	1281	2602	1527	1121	1510	3174	3239	1420	2848	1614	1944	2731	1290	3045	3291	1600	3074	3178	3382	2284	3159	3132	2011	2703	2872	2683	1577	1342
435.287530563166_7.9683957	0	0	0	0	0	0	200	0	238	0	626	233	620	360	477	1172	1625	607	844	1753	3133	1219	2598	1974	474	4775	971	1068	2094	817	585	1529	407	358	535	565	2033	1529	2110	2856	591	954	933	554	533	441	595	402	546
445.134687645204_2.4626966	4108	4678	4284	4089	4899	3202	4413	3078	3299	3355	2694	2872	2778	3228	2972	2815	2459	3532	3118	2810	2338	3074	2855	2528	3264	2112	3201	2704	2810	2922	3456	2407	2997	3209	3347	3624	3398	3216	3288	2973	3659	1815	3048	4463	2936	1418	2848	3230	3483
443.337475090554_7.0815024	3534	3015	3536	1418	4424	4690	3322	5834	4902	3902	18067	12230	49880	40673	39201	50810	62939	20410	30362	78428	80073	58810	87013	79807	24096	101190	35908	34469	79474	47536	21692	80503	17251	11375	16274	27661	90712	77685	74046	70722	5346	37340	37188	37254	32932	36609	37943	34062	33146
731.159278188346_2.582799	1811	1886	1998	1972	2022	2351	1891	2005	1827	1596	2657	1994	1547	1605	2021	1563	3393	2092	1948	2218	1549	1740	3081	3177	2211	2609	1927	3529	1273	2759	1735	3018	2395	1784	2469	1728	2729	2890	2610	3341	1611	3047	2458	1653	3030	2978	2337	1422	2088
555.170958641819_2.6500475	1302	1657	1439	1088	1974	1048	1544	793	1084	1584	795	860	767	1296	1777	1343	16442	965	1143	936	1297	1345	745	1203	951	688	1219	17701	1129	936	1457	1132	893	1664	1107	1136	980	897	1006	18905	1697	836	854	1659	902	710	1142	1160	1078
705.187614273087_2.3329916	1126	2040	1183	1215	2518	2056	1072	1418	1885	1459	1784	2543	2093	2659	2642	2252	648	2428	2461	2257	1639	2045	1547	2019	2845	786	1850	605	1340	1696	1757	1569	1846	2069	1976	2482	1965	2387	1967	592	1718	2242	1902	1793	2332	490	2440	1854	2153
165.055796742775_2.2597415	1412	1186	1150	1304	1304	590	847	363	1089	1395	1191	1158	1026	1103	1169	999	272	1154	1125	1106	823	927	759	1081	1375	692	1085	0	1144	1243	1067	603	1075	1283	1042	1245	910	884	1087	567	955	612	1280	1596	849	613	1019	922	1010
465.141135195389_2.3573313	1505	1482	956	1232	1324	320	1256	1379	1624	1765	1338	1576	1346	1682	1762	1374	356	1485	1542	1219	792	891	759	1200	2058	615	1016	0	741	878	890	733	999	1224	1106	1505	735	647	1229	0	1184	798	958	1217	1209	460	1119	1433	1658
483.093033751754_5.0222306	0	0	0	0	0	0	0	0	0	0	952	343	1405	2768	455	288	1110	918	1836	1477	254	1607	1092	790	1101	1578	593	1168	1344	956	680	1693	943	532	914	1365	1188	1015	1851	322	835	894	1210	905	753	272	908	976	920
239.077387554324_0.29377168	54848	74618	76858	74854	87209	46152	69901	62073	51266	44874	26735	42083	33168	92943	93452	33941	28933	27279	27682	71543	70495	63384	26690	86253	71959	22769	55010	28002	53411	27392	48484	25464	84921	26840	29264	66015	26314	81109	83100	26438	67408	80263	45793	78148	70268	27397	53606	64962	62469
432.597851935529_2.9737082	5621	5680	1444	5476	4906	7171	3135	3947	7274	4616	1578	3072	3191	3052	2513	3428	5887	2866	2137	3853	2917	2758	4200	3484	1796	2716	3156	5190	2580	3135	3418	2740	4073	3001	3031	3257	4361	4752	3905	7269	3112	4890	4290	2471	2370	3068	4076	2507	4320
533.129629453183_2.293563	1426	1926	1476	1459	276	1482	1130	1677	1803	260	1671	3175	1864	2563	1971	2363	2447	2621	2082	2520	570	1722	1033	1228	2100	842	1468	1616	996	1577	1402	992	1785	396	1520	2138	1504	1708	1861	1249	1310	1670	2122	498	1928	2049	1543	1508	1901
627.1543380111_2.624372	1624	1243	923	1377	1663	1244	1430	1230	1151	1309	1294	275	876	669	989	892	1183	1222	1145	914	676	1307	1051	808	1437	947	1054	986	1429	1049	1262	768	773	1298	933	1025	774	1104	1058	1035	1116	1549	573	1067	630	1312	1145	1135	819
385.134729420457_2.1921163	1146	2180	1637	1637	2391	251	1097	2051	1545	1655	1313	1767	2024	1905	1384	1583	0	1547	2114	1415	1087	1602	297	1116	2239	938	1352	1663	1552	1183	1842	1126	1951	1731	1646	1614	1359	1773	2009	236	1896	1383	1782	1516	1290	393	1443	1809	1783
377.108682342809_2.0205207	243	0	253	0	223	0	0	0	0	0	331	0	373	376	721	671	607	258	559	426	1141	2116	1020	1590	278	1276	0	512	1745	652	663	1519	645	597	585	264	1123	805	824	666	476	440	325	782	542	451	363	740	476
583.117054648252_2.3407938	3199	2755	2939	2186	3890	2909	3182	3862	4487	3339	2367	2635	3844	3253	3950	4099	1687	4245	2237	2177	3350	3038	2160	2979	3420	2367	3306	946	1946	2899	3658	3326	2849	3407	3236	2470	3153	2974	3815	1854	3134	1767	3167	3217	1838	1796	2711	3855	3609
507.345941564419_7.6863728	0	0	0	0	221	0	0	0	0	245	363	255	541	220	618	775	934	275	522	992	2638	1021	1967	1628	698	2886	409	701	1368	610	298	1534	425	385	238	537	1500	1560	1615	1612	765	657	773	476	509	368	535	530	500
577.134374453715_2.6030269	801753	810301	830442	136920	792587	129681	807382	793395	787582	775213	779983	741013	764901	774700	760773	778995	699214	743271	744155	745560	588979	663656	551875	649653	769383	530516	813333	708819	628227	734532	782056	613129	758139	793826	774272	779617	706006	723557	755941	752125	792868	788442	783695	803652	755831	126158	776984	773336	780131
742.668584012366_2.291233	799	776	610	896	632	643	505	987	664	584	853	1214	1118	992	1121	1277	916	906	1272	1023	931	1143	1301	1747	888	1411	779	377	1167	1095	1283	1521	1237	430	876	1013	1274	1387	1354	1164	1035	1133	1289	455	770	1441	1040	986	1307
425.101541256563_2.922553	7720	1632	7081	1731	7631	1387	1418	5056	1598	7297	5911	1586	6076	6137	6827	6203	5372	5947	6603	6725	6484	5566	5908	5728	6463	6563	6697	2194	6226	6701	6926	5823	6584	6764	6615	6485	6527	6436	5530	1172	6346	1311	6668	7045	6287	6119	5961	6718	6938
884.201830398071_2.5344448	3608	6739	6410	8031	3500	7723	3719	6538	6660	7897	2254	7411	6830	4958	4394	3707	6055	3734	4706	6573	4711	4007	4581	6069	7377	5229	7321	6526	5454	5677	6640	5724	6379	7655	4225	6914	5488	6825	3601	5763	3728	6710	7250	7018	6050	6296	7047	3983	4082
874.700311135598_2.604676	2969	3038	2259	2211	2639	2540	2761	1960	1996	4225	2310	3192	3158	3235	1814	3656	2250	3831	3920	3188	4808	4097	2383	2314	2209	4028	3646	2158	4771	2593	4250	2630	2167	2065	2235	2875	2535	2305	2140	2510	2278	2503	2436	2310	2456	2336	2458	4536	2950
644.2022850581_2.470832	462	552	1699	459	746	689	452	382	361	601	383	543	427	490	405	444	556	349	582	557	415	452	386	488	665	447	423	447	422	577	402	440	452	403	509	569	389	499	619	524	406	406	490	438	343	680	297	686	447
890.678334255244_0.31709507	256	397	275	243	380	351	257	206	310	298	425	425	337	419	610	508	521	424	561	811	635	738	738	569	268	1436	663	702	799	713	885	519	680	687	927	585	958	1009	1456	1175	416	438	450	432	464	533	753	563	633
341.066239699848_4.6946726	345	222	0	0	216	225	0	226	218	0	1345	994	1426	1638	1141	1172	1347	1722	1459	1538	1353	1217	1143	1540	1223	1116	1266	1574	1490	1241	828	1054	1209	789	780	931	1333	1407	1235	1778	816	1315	1840	836	921	1502	1477	1215	1128
567.155736905223_2.4032419	1557	1517	1328	1559	2019	1964	1618	1143	1466	1284	1156	1037	1143	1206	974	1290	2674	926	1087	1372	1066	1350	1973	942	1148	1054	1722	2488	910	1073	1727	889	1628	1434	1091	1483	1580	2059	1133	2316	1211	1943	1277	1219	1589	2405	1354	1724	1383
451.123593806534_2.8700213	1784	4141	4107	4701	5553	47902	1986	2136	3842	4066	2982	1968	3431	3818	1760	1750	35457	1522	1675	3317	2114	3796	3829	3971	3163	4214	1942	41137	2070	3620	2377	4456	2479	1775	3320	3764	2000	2304	4644	50168	4140	3610	2272	2081	3919	4341	3859	3775	3528
938.23764847605_2.3793962	521	633	354	674	837	334	479	308	612	501	687	772	458	770	696	825	660	925	889	757	1489	1949	1092	1848	652	1627	895	357	1662	1581	1662	1552	1533	1393	1615	431	1811	1934	1755	556	1019	778	1087	1371	1072	336	963	1065	993
427.010401011373_0.55762833	7634	11016	8239	7574	10735	9001	6263	7857	8246	8366	12745	11238	13622	13361	16942	13374	14856	12946	14447	16206	10675	4346	12177	13123	9084	1551	12627	13240	13969	15201	9476	3445	9516	7801	8282	7588	7164	9008	7281	7134	8292	8605	8729	8854	8698	8705	9880	8674	8421
603.614977123206_2.5165403	1450	1432	1652	1407	1290	1912	1688	1341	1281	1367	988	1309	945	1031	994	1398	1780	958	1171	947	1144	842	1022	949	1019	1327	1210	2078	958	1140	1045	797	1004	1342	1230	1273	1324	699	1113	1642	1103	926	1060	1026	1255	2036	974	1100	1152
865.196784402305_2.6631827	99302	98088	100856	98434	102928	92453	99589	91289	94391	100821	89893	94097	93369	91198	91898	94436	80592	88887	93344	87913	115444	97095	78307	96604	88860	128861	93365	82942	121989	90819	98233	110359	90029	103383	85325	90534	86151	82853	98193	81879	96192	86947	94383	94121	86248	85628	92381	17190	92007
633.074180939786_2.3508658	533	587	466	424	516	297	693	328	359	501	0	468	646	486	428	1521	434	408	484	693	0	0	265	430	405	0	640	0	220	0	410	0	361	0	439	504	290	0	258	0	294	420	342	264	423	406	597	345	445
518.150666813737_2.2431314	898	1371	1103	1326	1594	258	981	1154	912	1344	1134	2347	1461	1152	1147	1130	0	1630	1329	989	850	1218	218	1232	2304	584	1037	0	1044	1002	1423	1256	1841	780	1233	1251	1399	1103	1123	0	1139	1257	1356	1121	1177	503	647	1246	1193
133.014670972944_0.5138838	1019	1915	1267	1453	2016	1364	970	1134	2635	2085	1654	1624	2482	2136	2040	2151	1484	2141	2211	3340	1806	1250	1593	1011	4000	914	945	1403	1155	941	1634	632	1533	1891	1202	1404	1480	1680	996	1845	1775	992	1283	1304	2134	952	2082	1479	1403
865.19681810577_2.5133939	22097	19469	18718	15648	15230	14277	16659	13677	13662	25949	15626	19387	19712	17521	25430	22406	10671	22413	24561	20950	16151	32339	15978	29275	16953	37792	22690	11731	16049	25451	27968	34975	14088	31242	21648	16277	30852	16117	16780	12806	30224	17098	20881	15490	14466	15646	15925	28211	22850
286.934260609829_0.34197888	1669	1056	790	1260	1010	804	810	1213	845	803	855	983	990	849	1202	989	984	902	939	1002	798	923	764	564	961	1008	810	1099	600	843	719	690	899	544	767	850	522	711	597	469	564	1535	805	804	977	969	777	1112	829
968.256833090275_2.454266	1789	3479	1572	3507	2654	1905	2554	1540	2914	3185	2066	3039	1735	2248	1820	2638	1815	3028	2093	1774	1260	2177	1099	1501	2248	1116	1734	426	1102	1310	2099	1350	1873	1895	3156	3274	1589	2318	1984	1689	1741	1551	1828	2106	1670	1432	1517	3227	1872
707.177114999654_2.5322747	1912	2167	2123	1933	3197	1709	2026	1668	1854	3041	2083	2489	2375	2816	4152	2816	1345	2394	2989	2468	1595	2264	1412	1887	2735	1458	2829	1326	1817	2259	2929	1431	2591	2820	3170	2349	2384	2383	2333	2029	3226	1654	2283	3523	1583	1691	2352	2881	2689
367.087568945093_0.61742616	509	906	579	733	645	977	556	582	537	656	1334	806	1719	1255	1911	1432	1583	1366	1712	1953	245	324	290	367	760	361	451	538	354	385	594	452	741	555	814	550	700	814	694	768	450	406	501	423	481	717	573	738	430
696.166327780953_2.9740498	3551	2439	2954	2147	3553	2220	2484	2262	2882	3464	2376	2816	3725	2869	2713	1995	1760	1416	3398	2480	3883	3865	2454	1945	3225	2910	4124	2126	3938	2440	2589	2575	2252	3273	1665	2684	2083	2444	2118	1933	3479	2117	2245	2858	2065	1948	1990	2002	3067
211.072301952681_2.1575227	914	919	1104	772	1756	844	772	888	683	1177	291	1408	773	1074	851	851	308	1622	1130	977	590	923	610	978	1377	764	894	248	624	938	1406	849	1265	1336	1422	900	1033	1150	1049	410	1239	791	900	1331	748	466	991	1148	891
495.272849487721_7.158843	0	0	0	0	0	0	0	0	0	0	537	361	997	1423	797	1129	1300	1724	1571	1726	690	926	790	1049	852	950	909	970	1080	1026	275	622	439	281	349	536	1289	1344	986	829	1160	594	796	653	607	691	1063	773	517
485.096921543048_2.1934593	1259	1890	1382	1030	2054	1467	973	1463	1496	1470	1640	2268	2074	2557	2741	2998	0	2622	2506	2866	1197	1651	1149	1686	2559	975	1741	204	1434	2013	2068	1643	2316	1498	1992	1674	1818	2311	1998	242	1980	1521	2074	1846	1493	684	1723	2391	2250
182.046123284379_0.6221434	403	202	302	290	271	270	0	0	0	314	1528	323	947	818	2286	977	736	1757	469	1777	542	281	625	0	275	430	231	290	576	263	227	696	324	0	0	362	208	263	291	394	355	262	308	291	206	291	227	268	208
521.201946332828_3.1743066	7985	9788	8605	4841	9684	2055	8612	7491	9146	8689	8525	8920	9208	9119	8905	9596	9456	8502	9335	8841	8356	9486	9584	9602	9238	8387	8171	8677	10697	10287	10138	10445	10979	9197	9172	8961	9772	9007	11848	9931	10353	10062	8753	8564	10145	2316	8375	9331	9022
443.373985692782_8.786161	0	0	247	0	0	255	0	203	0	0	410	0	487	267	529	838	1089	468	700	1355	3015	1353	2399	1867	676	5770	1104	857	2673	1868	548	1356	657	692	460	403	2187	1385	2013	2530	867	654	986	637	814	548	497	468	692
594.618305882816_2.4459841	4040	4135	3831	3976	4303	3658	4187	3545	4096	4448	3576	4052	3967	3787	4606	4229	3545	3825	3988	4397	2914	2914	2890	3293	4053	3178	3723	3379	2465	3260	1615	2954	3431	3968	3706	4159	3142	3185	1690	3417	3852	3654	3566	3777	3937	3913	3719	3846	1649
560.634591448319_2.8186872	4766	3314	3062	3000	3325	3044	2993	3071	3583	4513	3370	2918	2991	2368	2590	2919	2861	5412	3822	2920	4947	3166	3220	2727	3072	9198	3517	2902	7967	3236	3190	3446	3511	3252	2901	3272	3855	2772	3581	2585	5010	2775	3858	3699	2973	2729	3847	3014	5517
436.132631891876_3.2390392	3165	10743	8011	8917	11338	9738	7973	7630	8980	9190	7835	8533	2288	8623	8246	9303	7621	8327	7979	2588	3023	8698	10035	9569	8523	2925	8685	8436	10674	3165	9763	9205	9335	9592	8581	2551	9818	11111	10264	8496	10490	9398	9791	9262	8063	2398	9564	9197	10403
403.124388586661_2.4442065	10460	10912	10307	8463	10464	12539	9673	7329	8086	9477	11927	7663	7514	9445	7604	8456	12705	9584	8754	7592	5921	7634	8657	6791	8238	4705	7777	12289	6283	6785	9050	5997	8321	8980	7677	8371	7218	9025	8568	12073	8189	13367	8302	9236	12900	14090	8239	8279	7830
771.146828103849_2.318247	953	1181	881	946	1434	442	777	884	781	860	832	1228	971	1149	1040	760	245	964	1137	1049	828	872	524	837	1333	751	760	306	885	991	901	702	842	870	955	969	639	815	752	463	854	454	930	820	1249	572	1038	1050	843
729.662584934389_2.8383927	1805	2351	3643	1815	1652	6584	3775	3998	2880	2691	2295	3987	2137	1917	2003	2980	4763	2156	2308	1459	2328	1998	2368	1865	2624	2867	1468	5574	2141	2493	2297	3393	2189	2264	2785	3354	1935	3542	2305	4155	2242	2190	2695	2426	2537	1996	4430	2270	2506
985.738545474813_2.9805257	2777	3191	2645	2839	3349	3754	2583	2687	3044	3131	2900	2796	2202	2469	2785	2878	2671	1562	2855	2480	2972	3169	3377	2738	2919	3189	3142	3374	2974	2870	2696	2790	2620	2783	1454	1522	2773	3011	2953	3181	2757	1794	1590	2420	3322	2932	2940	1929	3171
357.059100340743_2.5332468	2489	1492	3597	2003	2177	1808	4182	1497	1839	2465	1051	838	866	1085	1028	1093	638	950	1210	842	1285	1541	536	1101	1340	950	1618	769	1228	1166	1720	1200	1188	2171	1070	1406	993	747	1128	965	1688	1050	1023	1846	979	895	1209	1075	1110
588.135848921333_2.273834	1005	1297	892	725	1306	398	1029	1349	734	988	1012	1783	1001	1428	1524	1430	0	1701	1852	1699	675	580	538	677	1511	672	695	0	720	786	1034	730	912	727	1204	1042	1104	1087	1078	392	1243	865	773	702	965	415	861	1081	1100
602.114567861318_2.4895265	3553	3019	3601	4989	2972	4767	3295	5377	4877	3326	2517	3029	2597	2919	2283	2506	4290	2262	2367	2389	2503	2290	3304	2678	2928	2358	3266	4986	1983	2612	2517	2143	2218	2420	2499	2843	1783	2073	2326	3130	2982	4325	2546	2531	2200	4370	2834	2392	3381
375.108636877467_6.1343756	0	0	0	0	0	0	0	0	0	0	505	499	392	454	441	816	468	900	850	924	416	456	301	439	264	395	382	479	541	8206	400	270	347	0	288	367	469	408	462	465	449	628	580	569	687	468	606	477	724
722.166960323052_2.4981492	2251	2357	2356	1227	2557	1288	2364	1385	1263	2327	1468	2518	3001	2694	2888	2832	1299	2928	2429	3050	2078	2120	1248	2381	2457	2168	2327	1401	2168	2516	2924	2012	2680	2806	2947	1244	2592	1239	2174	1363	1451	1454	2515	2973	1878	1493	2578	2655	2447
205.035628370368_2.1771777	18859	28426	22359	16468	43336	15560	18750	19310	18843	25152	11732	27975	18885	25559	17186	14667	9218	21240	23022	14618	12664	24155	12207	18657	28717	9094	12682	10967	17568	14767	26659	16148	23764	25278	26044	19001	21103	19741	22409	13175	23989	11143	17406	22984	14704	12807	15140	24036	21248
513.120981702365_2.3553553	1141	1231	735	810	2106	1056	1688	1063	1015	1932	1024	1233	1391	1652	1451	2008	1433	2336	1040	1321	930	869	1118	1205	1302	1097	1037	1003	692	1010	1476	1635	1200	878	1443	1138	1007	1192	1203	1130	1725	1375	1196	886	1109	1608	1251	1233	2106
441.097793040267_2.3659601	2394	3342	2992	2500	3392	2780	2812	2506	2818	2965	2928	3218	3105	2955	4568	3233	2620	2908	7121	2738	6039	3033	1611	3167	2866	4541	2507	1203	5448	3021	3968	4338	2903	5253	3776	3098	4119	3554	4100	4635	2742	2652	2889	4466	2972	2603	3007	3455	2918
423.071814287673_3.920455	330	401	429	389	329	398	293	342	355	412	816	1085	1055	1292	1155	1053	1113	1124	1532	1061	1143	1145	1023	1191	895	1247	1199	1171	1215	1502	1184	1325	1045	1019	968	1163	1516	1413	1602	1679	1820	926	950	1016	1085	1212	767	921	1146
594.618334128222_0.31806898	271	335	245	0	228	314	0	0	256	340	774	409	423	561	703	918	794	628	771	1060	2034	1143	1511	989	709	2548	466	1006	1349	921	1880	740	1483	1277	1931	693	2329	2066	2480	2679	913	645	479	788	697	607	973	732	615
405.298302932784_7.7060723	0	0	0	0	0	0	0	0	221	213	413	0	644	402	672	754	1313	324	489	998	1735	1191	1764	1352	452	2578	595	900	1301	829	324	1232	501	287	205	276	1666	1557	1340	1292	592	661	815	466	276	758	707	552	557
708.181039188846_2.5300415	672	779	735	576	1085	745	1219	692	774	1032	813	1164	1039	1223	1175	1187	0	922	1178	1270	492	965	761	999	1083	533	925	0	763	980	1578	675	867	1172	1165	730	1143	1035	932	802	1209	654	1056	1383	789	992	784	890	1235
375.113192884881_0.2929141	942	2540	1713	2358	2750	2567	1600	730	2370	2316	3151	4336	2940	2271	1538	2790	2759	3175	2765	2267	2459	2297	3065	2142	2586	2197	2618	2771	2887	2765	2761	3039	1336	2956	2970	2064	1916	1925	1621	2455	2682	1495	2223	2290	1849	2983	2192	2435	3181
631.105370768006_0.32444894	292	529	0	493	0	633	278	400	441	496	684	503	458	640	714	557	535	655	424	519	891	479	753	560	299	925	425	254	691	581	1166	546	836	921	882	506	3306	1198	1896	1530	466	500	665	584	611	410	798	493	297
743.178428413597_2.5218346	2176	2410	2498	2173	3992	2494	3195	2177	2171	2908	2264	2882	3644	3898	3652	4185	2458	3308	3921	3302	2113	3531	2061	2640	3634	2059	3525	1908	2470	2977	3954	2135	3219	3695	3494	2693	3449	2735	3137	3004	4273	2564	3380	4483	2780	1970	2530	3893	2998
712.663156119235_2.842578	17030	13535	18995	14735	17676	15379	15784	13380	13461	20043	15656	6242	14042	13485	11814	14493	11539	14080	13627	13380	16308	15001	12932	13358	15618	14452	14714	15128	15555	15013	13688	14703	12680	14831	14577	13228	11780	12281	15396	15748	15348	4576	12430	15836	12961	12470	15569	15810	14973
791.36665899397_5.423174	469	0	274	0	313	284	275	664	278	203	1229	1519	2165	2040	3125	1367	2828	1304	1002	1425	1408	1928	1434	1775	2400	1075	834	2316	1081	1133	1956	1171	2064	1277	1568	1361	1183	1718	1268	1586	1228	1395	1382	1349	1345	1147	1351	2369	1534
317.088051793868_2.0520532	359	487	645	475	252	443	508	365	286	342	2379	590	4009	5327	4014	3494	3267	5129	6043	3761	2035	3615	1273	1707	1423	975	2342	2296	2983	2043	4825	1534	2389	4415	2509	683	2094	2607	2694	2201	3871	2591	2575	4380	2131	3210	2545	4271	3080
363.108301365578_3.6922417	1612	2122	1471	1678	1772	1751	1775	2267	1901	2291	930	999	1202	1037	924	1091	774	883	1121	840	1001	1014	988	987	921	941	981	1247	1108	1072	803	1042	1431	917	900	1522	1485	1476	1332	1415	1100	1031	1355	1321	1801	1244	1164	1061	1035
722.165707963105_2.6846797	2425	2917	3129	2367	2596	2217	3010	2254	2808	2981	2429	2250	3488	2086	2917	2355	2192	1946	2583	2108	2460	2589	2080	2109	2266	3030	1923	1401	2549	2644	2281	3269	2207	2882	2193	1948	2016	1967	3425	2280	2044	1823	3812	2270	2169	2948	1926	3360	2837
881.694961364795_2.5294695	7719	4095	3379	7843	8571	8345	6964	3977	7166	7612	10246	5586	5065	8813	8633	9256	4628	9129	9222	10403	25709	8099	7160	6793	9404	11971	8734	10831	25247	8155	8456	25430	9069	9433	8394	4454	4787	8963	7735	7878	8933	9478	8646	4092	9939	10014	9463	9028	8836
622.356370967668_5.6872597	0	0	0	0	0	0	0	0	288	263	862	504	654	534	978	879	815	1854	1124	674	507	726	725	839	860	834	1009	579	608	657	618	832	527	548	757	341	718	584	839	692	817	637	708	461	693	586	672	322	557
573.168454815146_2.7436395	894	844	738	898	919	1404	665	1069	1134	696	1001	970	903	690	634	821	1265	1214	837	847	948	887	1676	1201	912	1976	765	1452	1246	1069	937	1071	1156	686	1178	766	1350	1108	1259	1505	864	1527	848	745	1006	1057	839	655	1068
393.259884600076_7.3882475	202	0	227	0	208	0	0	209	210	0	716	723	1278	1347	909	1116	1022	1335	1291	1073	865	1480	1437	1544	1097	614	930	900	1090	969	1527	1061	1241	1256	1214	774	1237	1320	1141	1130	813	850	850	969	1124	1114	1402	795	695
367.248259574899_5.9738636	0	0	226	0	331	0	0	0	0	0	354	329	263	327	593	428	494	343	275	441	0	317	337	235	266	298	322	520	816	12971	344	440	323	223	0	1072	0	504	0	478	591	842	541	697	549	610	690	433	383
608.400948373535_7.3510923	0	0	0	0	245	247	0	332	253	424	650	300	1269	1108	1565	1859	1708	472	846	3291	3973	2387	4040	3187	718	5112	1354	1323	5739	1882	627	3295	495	449	532	850	3858	3044	4030	3040	1187	1475	1843	1336	1497	977	1385	1245	1211
323.258870436217_5.913064	0	0	0	0	0	0	0	0	0	0	0	0	0	0	0	0	0	221	0	231	0	0	296	0	0	0	0	0	359	5824	0	0	0	0	0	0	0	0	0	0	343	382	402	207	428	265	218	268	271
501.106222587765_2.2980313	1382	1259	1133	846	1195	1409	1185	1342	1320	1124	1750	2153	1624	1584	1904	1723	1698	1880	1751	1566	570	1115	988	1252	1929	842	1951	1447	1050	1171	1556	1034	1493	1130	1760	1899	1524	1635	1279	1621	1290	1778	1464	455	1447	1476	1429	1608	1395
491.176387978886_2.8024538	5462	5486	4708	4762	5292	5059	4768	4419	4493	5269	3594	3647	3988	3829	4558	4953	4447	4055	4501	4600	4143	4167	4747	3993	4452	4328	4199	4087	5406	4580	4506	5028	4270	4528	4936	4119	5598	4716	4427	4113	5545	1507	4955	5372	4506	4092	4999	4841	4312
857.697446201041_3.029223	2688	5078	2971	5751	3084	7450	3639	3440	2704	1692	3841	3223	1790	2383	1799	1968	2253	1691	1607	2147	1937	1569	2624	2302	2145	1919	2413	6083	2244	2440	2023	2260	1924	2270	2427	2464	2966	1952	1706	4002	2520	2759	2612	2276	4329	2618	2823	2536	2188
345.098078307603_5.83883	0	0	0	0	0	0	204	0	0	0	437	307	291	1411	257	439	362	720	528	5313	405	362	366	562	389	511	675	1678	364	954	524	562	349	457	355	585	3035	1179	491	477	732	624	858	653	458	386	720	651	599
257.028909376042_0.7143018	366	500	354	402	510	391	281	405	435	503	1409	602	1888	1413	1675	2243	2278	2088	1798	2015	0	287	333	321	445	275	310	349	234	316	479	215	448	390	357	430	332	380	349	292	411	652	610	344	607	336	556	666	433
531.368717130467_8.45979	0	0	0	0	0	0	0	0	0	0	0	0	422	0	282	658	673	226	470	896	1196	572	1197	830	234	1899	323	286	1439	562	0	831	0	0	0	269	831	653	869	1020	319	473	464	365	296	312	275	234	343
635.309820015772_6.6977377	0	0	0	0	0	0	0	0	0	0	392	432	682	707	948	765	582	522	621	996	1494	857	1255	1103	509	1638	723	770	1374	1006	423	1037	428	211	324	332	1180	1057	849	879	861	750	984	994	614	636	535	610	644
391.298269947346_7.7294674	0	0	0	0	0	0	0	0	0	0	0	0	535	287	260	570	1049	339	353	1292	1282	986	1142	1676	251	2002	360	409	1572	513	0	1383	211	0	0	416	1606	964	1222	1138	313	298	251	351	364	413	332	431	383
485.256632950204_6.913536	0	0	0	0	0	0	0	0	0	0	0	392	342	703	307	340	391	358	370	493	306	486	295	297	0	0	0	363	230	0	648	1601	305	394	0	268	213	312	224	256	327	380	532	288	468	303	318	314	324
661.392171596045_5.8887033	0	0	0	0	0	0	0	0	0	0	584	595	997	613	749	852	934	1845	950	644	606	627	633	614	795	746	1118	683	668	539	653	725	515	504	497	421	907	850	801	766	639	648	678	570	669	593	341	827	704
704.163947359535_2.80044	3640	4063	4396	4617	3926	3732	4084	1962	4020	3937	3331	4080	4081	3184	3404	3511	3117	5051	5658	3399	3989	3304	4065	4750	3420	5081	4028	3333	6650	4462	4372	4824	3234	4361	3580	3760	1806	1828	3661	3230	3257	1700	3698	3946	3643	3114	3418	5324	3645
289.067166707944_0.6822066	429	818	750	515	588	466	477	523	462	523	4148	810	4796	3371	4129	4539	4541	3844	4461	3722	352	419	484	355	875	282	716	601	346	585	907	407	980	474	515	665	539	843	476	493	877	1012	870	1327	735	767	900	713	586
729.663171523278_2.730222	7204	6981	8087	7520	7567	6584	8424	7479	6453	7230	2295	6750	6066	6906	6626	6742	6142	5790	5742	5801	6391	6109	6121	5973	6267	5916	8149	5647	6627	6791	6609	5946	6440	6871	2785	7517	1935	6006	6350	6515	7835	6190	2074	7488	6883	7076	6421	6918	6173
305.063812708397_0.28910354	1058	1915	1474	2013	1415	2247	1550	1220	1605	1600	3198	2494	2414	1707	1556	2502	2650	2303	2837	2203	1665	1896	2509	1508	1884	2299	2391	2576	3222	2356	1842	2117	1185	2532	2313	2222	2532	2176	980	2865	1634	1427	2156	1662	1790	2775	2557	2242	1943
521.150300301621_2.449628	2209	1880	2514	2348	2808	1889	2376	1679	1954	2405	2535	2181	2226	2042	1816	1665	3755	2074	2163	2209	1619	1477	3824	1387	1909	1208	2461	3579	1400	2051	2182	1496	2100	2094	1958	2192	1610	2031	1953	2009	2179	2012	1871	2709	1704	3484	1877	2760	1877
187.037859873513_0.28678626	2046	7844	6386	5663	7983	8624	6100	3452	7204	7457	9646	8767	9025	6769	4485	10124	9039	9947	8499	9504	7870	8836	9089	7850	9286	9167	9233	9976	9412	9125	8756	9044	2765	6744	7811	8017	8172	6649	4331	9792	8828	3647	8119	6822	9179	10256	7925	9356	7768
619.143992704645_2.7890227	1241	953	1478	1134	1020	1121	1151	1068	1083	1063	933	682	838	872	1045	916	1070	787	862	931	902	810	1003	772	1082	1074	1104	702	889	917	1068	1045	781	1261	834	855	743	940	770	812	1040	857	750	991	963	1654	927	893	1033
521.171006348807_0.29623008	1119	1402	1485	1516	1632	1597	1344	1655	2100	1271	1843	1121	1098	1696	1373	1841	1137	1330	1360	1154	1715	1606	1396	1487	1441	1220	1580	1162	1500	855	944	1197	1399	990	1078	1375	1056	1158	556	1099	1237	1022	1505	1315	1030	1601	1184	1571	1857
533.186807710967_2.3775725	977	1227	1177	1083	1301	811	956	1026	995	870	1101	1057	1206	760	1317	1147	419	1073	1235	1520	543	736	596	708	1222	614	1090	421	774	1153	844	894	733	829	1211	949	770	846	857	869	940	1181	964	1128	940	809	820	781	1217
130.051571165615_0.70165277	529	489	492	354	597	452	355	431	382	473	1226	575	1267	1160	1430	1320	1829	1819	1495	2168	206	285	231	241	370	338	297	366	0	381	325	259	399	425	415	327	546	420	408	379	381	432	480	341	504	287	347	487	517
613.176183877015_2.794658	3453	3725	3726	3770	4268	3243	3640	3373	3325	4170	2567	2327	2971	2718	2797	3467	2668	2961	2637	2671	2516	3336	3171	3241	4102	2806	3390	2773	3467	3243	3190	3385	3706	3703	3727	3487	2827	3823	3339	3487	4507	3059	3094	2766	3353	1411	2915	3532	3339
663.341490940217_7.3537664	0	0	0	0	0	0	0	0	0	0	326	209	351	287	456	548	506	224	483	680	1184	778	1022	1243	520	1216	518	739	1354	766	303	1182	321	257	257	212	1476	901	1008	1202	399	464	472	488	699	417	289	371	523
527.119110928175_2.3447726	2227	2070	2309	2236	2312	2286	2125	2299	2637	1799	2271	1892	1756	1950	1521	2319	1137	2353	1818	2388	1293	1580	1441	1577	1671	1066	1622	1126	1565	1761	2439	1097	1531	2258	2806	2120	1359	1901	1736	916	1796	1064	2336	2070	1758	1497	2691	2411	1753
165.040475445705_0.2924231	13252	41749	31674	31795	32158	45480	35653	17202	42744	39518	52344	60931	58435	39682	28644	59060	61503	63814	59397	47397	37372	46929	51915	41120	47339	48060	50385	60480	51331	47290	48943	52206	25643	52824	54608	40814	41114	36146	25993	49839	41803	24254	57770	37829	40964	49384	51066	45953	44649
475.212991880659_3.8607035	1160	1425	1266	937	1506	1295	984	1518	1346	1323	1270	900	1275	1107	1168	1254	1175	1341	1114	1071	1273	1229	1380	1129	1078	1332	1193	935	1267	1240	1562	1388	1154	1254	1405	1484	1314	1603	1196	1328	1228	1434	1433	931	813	916	1650	1117	889
900.712316142121_2.335737	717	928	522	643	717	231	566	744	602	678	1196	1143	1283	1050	1351	1260	329	1053	940	1316	791	1046	1364	1504	1195	1066	806	585	1435	1135	1450	1205	1212	1203	1280	1076	1495	1719	1476	1043	1300	1060	1236	898	1066	465	1212	833	969
271.082672872391_2.0344977	445	554	305	275	677	416	616	415	386	566	925	404	1162	1113	1516	1158	908	1326	1166	1236	651	671	650	632	727	654	845	852	781	543	1413	411	940	1544	796	573	846	1019	810	755	905	895	780	1513	761	974	917	1275	1007
527.257495391782_7.4293656	213	0	0	0	226	278	332	245	263	266	491	279	1064	632	603	1042	1165	610	749	1870	1534	1224	1587	1589	374	1785	925	1177	1651	1067	533	1505	469	250	535	667	1727	1436	1368	1536	1247	856	862	863	635	1265	764	831	1045
195.051197922193_0.29296103	26304	82517	62281	73718	61071	67398	63941	28086	68856	67427	96064	103645	100860	65874	50852	94390	89694	90458	92088	71964	75891	87087	93118	76025	91544	84695	78292	91971	91016	87595	95782	97073	44367	98026	100205	73402	76247	65634	47948	81053	83023	47677	102144	69283	74727	88210	92263	78601	81297
663.168347946492_2.2950125	3054	2185	2469	2517	4345	1357	2271	2944	3010	3085	3248	3271	3224	2593	3508	3389	0	3571	3169	3034	1574	2680	1941	2264	3394	2036	3173	259	2230	2405	2555	1907	2486	2422	3130	2976	2543	2870	2128	1491	2745	1921	2703	2795	1514	1849	3038	2511	2668
882.69751628845_2.5082462	2494	1540	1865	1369	2939	1339	2983	2908	3097	3239	1363	1703	3126	1567	3410	3606	3125	1633	1730	3143	2578	2914	1974	3035	3268	2875	3555	1445	2533	2838	1508	1826	3550	3492	2863	3493	2545	2710	2659	1801	3011	2665	2927	3133	1540	2314	3420	3565	3976
479.350216833348_7.705476	0	0	0	0	0	0	0	0	0	215	337	0	438	338	616	536	850	379	527	1049	1664	938	1395	1262	352	2204	421	467	917	806	235	1302	226	206	240	365	1393	1129	1528	1470	556	353	479	355	383	308	461	321	332
341.087892610757_2.253026	1072	1121	984	1233	1401	229	842	949	1063	1639	969	1228	1097	1403	1827	1263	309	1229	1364	1323	834	968	652	1037	1323	859	1247	213	1320	931	916	758	1133	1109	1509	1176	884	1082	936	519	1070	1017	1110	1099	1259	515	1023	1095	1339
757.637478514186_0.31499112	0	350	292	0	337	260	234	0	200	280	484	415	464	394	484	567	767	598	569	648	847	633	629	797	275	1687	334	842	771	968	1150	786	689	1050	977	409	1355	1316	2093	1395	569	478	509	373	450	566	606	869	591
433.259204154319_6.503483	0	0	0	0	0	0	0	0	0	0	493	796	947	1409	992	1038	1183	1313	2136	1687	1217	1016	1075	965	753	964	897	896	1279	1241	425	1013	680	516	580	794	1356	1146	1122	1000	734	872	796	780	556	1185	1161	1204	940
651.143762565921_2.4175081	2320	2280	2500	1792	2354	1982	1921	2020	1945	1980	1568	1849	1604	2102	2705	1699	1539	2008	1719	1571	1621	1117	1698	1250	1814	1528	2083	1535	1511	1337	1312	1206	1393	1463	1591	2127	1369	1227	1345	1337	1640	1843	1599	1390	1384	1688	1538	1455	2665
413.280410282411_7.734752	202	0	218	0	0	0	0	0	0	0	346	0	485	315	547	506	946	217	340	912	1111	714	1057	1135	343	1524	443	561	866	395	333	1038	278	235	0	518	1194	1171	1222	897	566	388	473	476	379	579	420	365	476
509.178958869176_7.2307525	0	0	0	0	0	0	0	0	0	0	386	559	3360	2329	2415	383	360	622	368	1530	341	412	241	429	397	772	217	365	354	280	416	361	205	295	201	425	456	298	459	267	679	449	511	420	367	504	313	602	501
359.077222678174_4.047731	321	516	243	0	235	412	0	311	233	444	596	590	597	879	2453	752	953	2111	910	2650	774	952	656	1247	542	611	1032	1055	937	1190	955	754	697	543	867	921	1416	686	672	666	904	1423	1025	750	989	662	703	1031	933
900.18288099299_2.6914546	1931	1965	1936	1836	1223	1845	1923	1893	1670	1699	1198	988	1327	1074	941	1166	1043	973	1162	1108	1103	796	932	908	1115	776	1655	1004	906	927	1207	908	1177	1415	1361	1389	952	926	1310	1188	1262	1025	1035	1205	1274	1133	1299	875	1145
919.248786147845_2.5090938	885	1376	713	1405	998	1679	676	1388	1065	1017	1517	1588	1196	852	1601	1274	2499	1394	1594	1469	1420	1122	1279	1500	1388	1183	1001	2187	1519	1690	1329	1402	1596	1103	1472	1729	1490	1771	1660	2150	1136	1353	1435	944	1587	2132	1778	1572	1290
327.072181776684_2.9374762	1007	1172	1063	852	1531	1148	963	989	814	857	844	905	1153	1008	1136	877	825	806	886	947	540	794	691	776	1022	1162	867	4006	898	793	937	1045	808	910	816	1026	1049	995	872	4420	939	1261	1121	1268	943	720	634	1068	982
899.170227649424_0.3182223	487	0	407	256	415	349	469	408	410	671	435	341	374	655	710	698	680	882	811	500	778	791	676	689	524	1490	649	571	707	655	834	527	673	858	909	641	1270	889	848	838	433	518	605	417	613	706	590	808	637
560.132005252812_3.197646	1737	7031	5265	6825	4444	5826	5436	6434	4744	6351	4363	6255	3205	5676	3378	5478	4553	2706	4917	5453	4856	3234	5372	4549	3637	3618	5859	8440	4547	5930	4886	3486	4396	2026	6421	6896	6461	4533	5390	8201	5853	7928	5286	6213	5446	5266	6508	2998	4709
866.702191455951_2.6416218	1402	2369	2451	1457	2933	2560	2670	2338	1404	4540	2103	2638	2601	2032	3394	2838	1823	4542	3273	4020	2113	1786	2061	1498	2839	2732	2693	2467	2803	13227	2745	1671	1884	1430	2143	2088	2344	1775	1470	1702	3458	2195	1622	2585	1504	2391	2511	2323	2150
301.035542208182_3.2832978	518	593	331	614	695	581	475	520	564	536	1086	826	1068	993	1008	1066	963	1064	1180	1092	1017	1002	1075	1047	871	1032	1258	1039	1702	1082	1233	1000	999	1231	1361	843	1476	1300	1302	1087	1001	1395	1370	1001	1024	1019	746	947	684
739.162441622526_2.937961	3948	3525	3125	3284	3043	3681	2945	3465	3345	3274	3725	2670	3730	3187	3306	2866	3736	2930	3027	3924	3384	3032	3742	3095	3177	3210	4404	3239	3248	3375	2865	3324	3620	2968	3045	3291	3587	3074	3769	3382	3169	3681	3602	1428	4080	3131	3168	2645	3429
593.627052814925_2.4362104	7904	8449	8159	7887	9485	8279	7812	8077	7366	7863	7617	7745	1966	1851	8842	10034	7953	6887	8424	8618	6652	6813	6002	6763	9031	5672	8167	7295	5536	6575	8783	6142	6779	8080	7090	6661	7204	6700	7451	7015	7634	7231	6597	8080	7751	7876	8545	8307	8463
746.678722540096_2.68401	1787	2337	2003	1774	2900	2587	2265	1577	1893	1561	2079	1497	1542	1875	1893	1931	1585	1638	1762	1722	1465	1698	1598	1876	1875	1557	2480	2041	1767	1822	1895	1367	1712	1923	1747	1524	1879	2058	1957	2034	1807	1480	1839	2811	2060	1859	1913	1825	1499
542.336515678851_8.338824	0	0	0	0	0	0	0	0	0	0	736	810	1173	1037	752	1542	1390	1537	1209	1229	1116	978	1085	979	951	688	748	929	1178	1039	353	1088	467	311	476	858	806	1276	1188	842	1297	817	721	1101	720	773	896	707	897
229.048166935999_0.44414216	1978	4812	1265	2797	2391	1474	1859	1934	2342	2044	1677	1345	2374	1604	1888	2187	1822	1697	7028	1648	3807	2645	4415	2961	2874	6306	1401	2272	4459	2801	3061	4632	1796	2394	5260	3014	2720	2237	5066	3825	1596	1204	2217	2108	1967	2197	2513	2983	2197
289.181114329504_5.923399	278	0	0	241	0	0	0	235	0	0	515	362	410	428	480	385	234	839	415	477	457	1459	305	219	597	344	207	338	467	269	389	245	364	251	228	487	443	425	419	229	611	517	351	524	323	386	435	382	420
581.319848326682_5.4937553	0	0	0	0	223	206	0	0	0	224	922	843	986	1224	994	1015	961	865	943	1181	1245	1580	1538	1549	1167	1017	549	711	746	986	451	1500	794	517	540	896	1212	1284	1376	1375	866	1515	848	851	723	1297	952	1126	1211
434.239167479742_7.230772	333	471	369	253	354	310	370	306	376	280	720	1036	1107	1332	1307	1723	1690	1950	2114	2049	2251	2176	2506	2041	1870	1665	1695	1757	1811	1938	2695	2106	1193	1628	1529	1623	1799	2167	2294	1998	2138	1289	1365	1328	1463	1564	1331	1580	2004
365.064277145203_2.5668752	1757	1181	1531	1516	1585	1217	1328	1066	878	1848	743	989	1065	1121	1337	571	558	898	855	781	724	1315	1043	888	759	908	1099	319	1199	1147	1098	911	800	1204	1061	838	648	695	970	747	805	780	983	948	829	777	649	1343	1091
459.081357629286_2.5225117	1950	1240	1628	1600	1786	1777	1779	1278	1312	1974	1282	1329	1365	1335	1659	1406	1090	1101	1361	1254	2118	1344	1369	1739	1567	1914	1693	1141	1724	1310	1798	1190	1323	1602	1904	1190	1522	1488	1225	1157	1465	1401	1121	1464	1030	1169	1197	2024	1426
161.045557859796_0.32745624	2189	2888	2588	2672	3057	2562	2334	1995	2145	2450	1921	2336	2171	3148	1737	2236	1444	2361	2159	2129	1738	2234	1903	1684	2015	1568	1596	1935	1752	1982	2469	2098	2478	1764	1992	2205	1469	1492	3020	2046	2010	1523	1956	2749	2308	2024	1732	3109	2347
431.207555679608_5.439675	0	220	0	0	0	0	0	0	230	0	640	594	1743	1291	1283	292	308	646	442	596	439	310	444	802	393	334	206	316	246	319	560	358	405	250	302	333	389	492	311	354	413	297	217	380	401	458	307	476	305
257.879464790297_0.31907952	631	1124	649	1021	478	587	1146	553	1276	707	1311	1514	1202	961	836	2218	2950	3033	2782	2538	642	613	1070	990	1446	1379	3247	1627	1705	2185	783	1232	783	858	984	1684	1010	1052	703	1472	884	742	1578	927	1248	1260	1058	997	887
602.615719099031_2.4605713	2367	3425	2256	3492	2432	1981	2206	2123	2559	2256	3172	3493	2444	1719	1729	2109	3034	1505	1658	1511	1889	1686	2090	1687	2006	2262	2164	3096	1629	1514	1493	2873	1695	1953	2716	3234	1798	2454	1746	2114	2179	2725	2607	1784	2686	3210	2827	2260	2091
739.649885393533_2.4002519	1504	1496	1403	1501	1297	1363	1409	1570	1403	1504	1388	1357	1239	1269	1210	1232	1036	1471	1143	1312	1015	607	999	935	1311	1032	1561	1057	830	1242	1165	838	982	1017	1067	1550	899	1192	1078	980	821	1131	1433	1575	1007	1084	1293	991	1136
491.176418179783_2.631147	2479	2467	2944	2009	2538	1569	3438	2749	2033	2336	1951	1148	1509	1943	1571	1460	1112	1205	1319	1294	1961	1449	1027	1685	1509	1260	1911	1155	1095	2239	1436	1691	1811	1910	1780	1694	1925	1308	1820	1627	2256	1507	1659	2467	1392	1270	1702	1771	1315
725.20492371888_2.5930495	542	551	660	589	538	772	519	582	518	496	523	389	559	553	546	533	1127	626	533	738	1030	600	1405	838	848	2099	525	1125	1332	674	552	991	718	500	544	865	888	949	945	1601	545	738	414	460	609	897	815	705	735
483.201926249089_6.1380887	0	0	0	0	0	0	0	0	0	0	266	416	3740	2242	3389	330	370	776	263	1690	382	242	222	328	299	596	0	301	247	364	456	300	224	0	226	291	354	345	350	313	614	505	464	601	729	583	593	346	363
704.665674729906_2.7595484	3524	3562	3624	3401	2991	1491	2044	3094	1607	3619	3001	2817	3176	2938	1624	1581	2622	1450	3063	2795	3543	2995	2885	1555	3094	3318	3577	3137	1747	3467	2867	3483	3347	2771	3098	2749	2512	2763	3683	1590	2693	3003	2723	2775	2950	3124	1431	2816	1551
582.156310385919_2.5481732	1391	1600	1195	1290	1983	1039	1490	1174	1476	1402	1699	1735	1779	2126	1598	2050	996	2246	2232	2019	842	1330	881	1255	1746	678	1753	321	1097	1445	2065	1083	1754	2284	1673	1648	1278	1467	1207	1386	2459	1528	2063	1601	1388	1198	1455	1528	1370
651.089678951951_2.407883	1189	1038	1018	1003	698	962	1426	802	937	1041	684	463	622	655	527	532	382	434	458	498	1000	723	587	900	437	823	1048	274	728	865	1047	828	827	1068	644	640	566	544	634	620	627	833	541	844	870	406	629	734	591
684.824687770824_0.27490467	4761	5014	4496	4550	4149	3601	5640	3339	4146	4320	2294	3651	3038	2912	3198	2475	2056	2597	1829	1198	3493	3918	2511	3814	4134	1788	1611	1195	3080	2630	4447	2273	2697	2856	3192	3268	3175	3186	2198	1526	5182	2770	4900	5302	4918	2749	4360	5096	4260
133.02990412075_6.5316515	240	0	0	0	0	0	0	0	0	0	429	889	971	1042	1234	1302	1441	1279	976	1117	887	798	838	713	906	701	772	408	988	723	312	737	328	314	524	925	626	898	950	680	533	634	851	1040	713	946	613	874	595
737.660485844202_2.3520434	2590	1493	1674	2426	2796	974	2477	1878	1816	2691	2272	3164	3273	3622	3637	3108	1093	3437	3628	2820	2298	2358	1283	2366	3460	2191	2521	605	2328	2312	2608	2922	2301	2656	2261	1766	1800	2110	2151	1072	2547	1843	2393	2949	2072	1332	2239	2847	3049
629.103172001731_0.3159362	749	738	447	513	575	575	840	282	255	577	736	785	803	748	997	1350	1419	859	1201	1220	1408	1057	1553	1252	871	2209	961	844	1333	1228	1980	1077	1677	1445	1621	768	7888	2196	4801	4546	1115	1023	1004	1028	1323	598	743	1332	1087
908.668369689936_0.31063426	313	0	239	241	300	329	0	0	334	282	411	400	365	639	600	542	593	496	497	680	826	740	727	540	439	1580	450	1035	663	774	1087	617	651	764	688	532	1246	949	1224	1157	587	387	415	418	382	606	688	612	516
552.075435160278_5.2482643	0	0	0	0	0	0	0	0	0	0	656	1017	1758	2140	1027	1356	885	1297	1522	1324	814	966	916	1103	1182	1086	777	882	990	869	737	1471	869	401	683	1304	1116	1035	837	1085	946	1212	834	681	791	726	631	652	694
206.990227136374_0.6303283	563	548	593	796	878	584	392	1196	1035	967	2484	781	3022	2531	2965	3432	2835	3053	2720	2794	1657	1833	1097	1180	802	1585	878	1455	1407	1468	727	733	890	622	656	597	607	687	822	666	888	1576	939	869	1199	960	1176	713	1033
592.121952708036_2.5537186	13330	15684	1919	13255	10412	13591	12043	14164	14357	11677	14450	14477	9232	9595	9978	13697	10990	10252	8613	7341	5549	6404	8213	6116	14003	8265	12525	13054	6873	10605	8159	7951	11030	9447	11620	14186	7702	5454	8210	10580	8621	11518	6722	10608	12765	13233	13258	8703	8311
186.040588040087_0.35155395	833	1044	646	764	1063	604	708	441	856	788	876	772	878	1111	922	841	664	952	818	989	2013	1926	2694	1734	1173	2193	524	895	2274	1027	1925	2176	1501	1643	1523	1122	1420	1369	1307	1274	1341	731	1095	994	754	1344	1226	919	1231
403.064845927981_2.5499868	2544	1968	3060	1999	2391	2746	3532	2538	2788	2710	1457	1374	1823	1687	1376	1953	1527	1678	1885	1655	1719	1708	960	1693	1461	991	1712	1435	1692	2398	1730	1457	1756	1921	1643	1805	2010	1809	1713	1894	2722	1640	2030	1861	1715	1730	1560	1695	1175
359.149920981339_5.4101233	0	219	0	0	205	223	216	0	0	0	697	676	659	640	1562	645	1756	927	861	1242	547	600	659	793	481	892	765	629	978	1165	622	561	758	569	439	636	695	1026	910	833	723	725	534	506	873	542	570	698	467
864.692800987121_2.5336964	3338	5185	4828	5099	5162	5472	2777	5239	5073	5004	3196	5744	4500	4425	5105	4748	2809	4698	4664	4934	4663	4684	4083	4729	4769	5028	4769	5100	4557	4397	4447	4337	4304	5185	2800	3010	4428	4522	3721	5163	4505	4613	2808	4617	3251	4570	5293	5152	5247
337.07004947025_0.9541394	0	0	0	0	0	0	0	0	0	0	261	213	269	353	353	342	479	255	363	474	1190	1211	1410	983	0	1033	0	328	1215	466	468	1403	409	404	447	0	743	466	470	671	276	446	307	450	470	349	434	483	286
195.102855452835_3.1403613	815	1077	1106	1060	1375	1087	1132	847	1023	1203	948	757	1067	651	893	887	736	1043	1047	1098	1357	1098	965	710	787	820	906	1071	1082	1092	853	932	1290	992	824	1075	1148	796	974	866	964	1065	1354	758	1035	966	1052	1545	903
616.25021756209_2.3303807	898	821	982	836	1320	986	1176	1183	1443	1065	1748	1743	1778	1855	2301	2021	0	1847	2142	1731	1308	1379	1640	1495	2053	1029	1815	0	1375	1767	1841	1203	1857	1688	1874	1698	1729	1593	1280	1863	1355	2429	1802	1937	1375	1575	1632	2200	1443
872.690509928756_2.793367	8384	8437	8997	8717	8625	8119	8952	9273	8478	9473	7058	7036	6432	6256	3423	8039	6066	4993	4489	7433	7696	5824	6689	5778	5482	6231	8729	6418	4468	6594	7657	6754	7560	5215	7230	7948	6391	6516	6870	6497	6977	7121	7800	7634	2880	7232	7288	5820	8170
347.098200471908_0.8341459	0	0	257	0	0	0	215	207	237	242	453	207	526	451	638	647	685	414	498	1001	1891	1104	2425	1243	284	1936	296	412	3180	662	801	2621	1188	980	645	385	943	923	1112	1245	823	619	469	550	582	473	544	460	410
439.121522943237_3.6448755	1259	1910	1815	1876	1537	2113	1268	1521	1297	1699	1131	1518	1152	1532	1279	1311	1039	1222	1069	1149	1490	1347	1208	1479	1281	1518	1492	1490	1569	1274	1285	1092	1269	1106	1244	1228	1310	1886	1299	1458	1485	1823	1129	1735	1522	1072	1206	1077	1472
235.061443184394_5.4500175	0	0	0	0	296	219	0	264	0	0	1058	1412	1523	1748	1359	1393	1209	1092	1512	1432	911	1138	1676	1233	1051	1018	946	1987	1506	1502	1202	1437	1303	1018	1058	1120	1591	1211	1584	1640	927	990	1666	991	984	823	989	885	1027
337.238860471627_6.2724004	0	0	0	0	0	0	0	0	0	0	0	0	312	213	201	0	0	285	381	228	0	383	225	205	284	225	200	273	232	10058	203	230	247	213	0	0	0	216	217	277	450	434	535	685	300	415	492	429	447
647.139077559338_3.5900152	690	799	642	1107	782	1780	908	1089	1083	1072	1272	1487	1107	1055	1850	1835	1791	1837	1572	1566	1125	1220	1243	1229	1096	1133	942	1340	1710	1801	1141	838	917	734	941	983	1535	1371	1291	1627	1414	2094	1250	1240	1040	1184	1208	1206	1172
595.618645468709_0.32253137	229	0	0	0	0	0	213	0	213	352	287	217	0	0	356	343	297	316	390	468	587	735	671	504	311	1022	315	388	535	559	822	380	665	673	930	217	1436	816	1154	996	506	317	469	379	323	296	459	581	440
553.154367854319_2.4819462	1400	1387	1654	1209	1547	0	1867	969	1301	1356	1121	937	988	1063	826	711	573	1103	927	947	686	816	861	960	985	609	1102	239	857	1008	1007	876	970	1314	783	1208	728	772	896	324	1389	1035	1565	1138	1149	648	1025	1080	1177
592.120122614596_2.7559178	4516	5348	4690	4438	5070	5500	4406	5757	3994	4713	4447	3803	3847	5270	4495	4134	4227	3601	3980	4733	4061	4146	2896	3732	4321	3189	5361	6253	4032	3525	4230	4033	3966	4719	4050	4683	4107	4261	4708	3736	4599	4408	4019	4661	1636	4380	4327	4107	4749
608.35609037231_5.49576	437	0	0	0	205	0	0	212	0	0	1358	1245	1722	2324	1655	1520	1488	1673	2041	2051	2402	2916	2487	3079	2375	1499	1385	1367	2317	2237	1108	2979	1259	1333	1271	1773	2431	3612	2388	2635	1943	2446	2266	2115	1299	1394	1851	1812	1399
336.072452098928_3.345464	2810	2983	3073	3122	3021	3037	2818	3189	2890	3576	489	731	747	646	462	503	589	890	522	745	780	751	985	772	607	946	1107	870	960	1160	966	1059	702	898	943	1188	1052	964	820	995	914	1171	980	830	1059	1140	508	948	832
271.154915085056_3.419259	957	1236	887	893	1142	1051	901	1192	1179	1112	786	1055	1223	955	1217	965	1147	1024	1558	1219	856	975	1322	1002	1107	1142	1169	1157	1149	1388	1247	1213	1089	1277	1033	1487	1327	1144	1498	1075	1338	1077	1503	1240	1260	938	910	885	1059
553.228527135821_3.0896692	904	1347	990	901	1236	1231	800	1125	1229	862	856	1436	1010	1129	1147	907	1054	1142	993	1438	1267	1109	1204	908	817	1052	1060	1131	972	1070	1330	1177	1135	978	1273	1167	1439	1193	1274	1560	1451	1158	1504	1100	1033	1070	1053	1023	1101
941.495436009224_6.7760344	0	0	0	0	0	0	0	0	0	0	560	928	751	1136	1240	1200	1096	1091	1487	1494	1330	1138	961	1101	774	810	728	932	1043	772	820	1150	718	560	698	957	1224	1765	1279	932	940	763	893	687	660	1089	824	991	1227
562.254699798147_5.8548045	0	0	0	0	204	0	0	0	0	0	802	571	858	1168	809	1143	945	853	911	1219	1001	1159	1089	1330	890	1523	587	748	1230	1135	489	915	651	412	437	821	1412	1576	1192	1081	1261	976	769	933	686	657	846	784	649
503.33913664883_8.012973	0	0	0	0	0	0	0	0	0	0	317	329	692	733	729	1277	1347	585	620	1651	1631	1075	1747	1459	385	1980	666	654	1813	739	317	1132	463	253	367	862	1718	1010	1531	1222	895	951	731	596	658	555	651	644	514
993.2336187839_2.9626098	5064	6345	5357	5541	5727	5636	5062	6049	5359	5950	4436	4720	4682	4995	4464	4409	4675	5337	4622	1482	5102	4746	5034	1836	4859	5028	5124	5279	4439	1985	5482	1401	4796	2226	5269	4986	4923	4954	5403	5498	4931	1971	4829	5674	5918	5044	5012	5403	4968
401.145320414426_2.432084	1396	1097	1169	1111	1557	1122	1137	1350	1405	1028	917	1050	934	1326	1080	1139	202	1161	957	863	962	1327	1059	1074	1270	944	1335	252	773	974	1424	876	1073	1365	1441	1138	1202	1096	1018	1078	1477	1014	1047	1240	1144	1268	1085	1723	1349
810.690686679049_2.6309805	1511	1934	1590	1619	1994	1696	1880	1300	1795	1585	1489	1206	1334	1441	1636	1350	901	1493	1775	1610	1261	1236	905	1407	2074	940	1723	1606	1259	1307	1129	1006	1164	2074	1527	1631	1200	1460	1554	1264	1613	1019	1680	2123	1185	1442	1469	1846	1235
856.694664844174_2.9335063	7162	7666	7486	7265	7723	8014	7469	6917	8705	8179	6414	6423	5319	6386	6057	6379	5671	6186	5662	6284	6867	6349	6079	6099	5869	6539	7355	6162	5782	6615	6395	6141	5597	7840	6226	6376	6484	6548	6837	6248	6210	5909	6827	6532	6462	6339	6201	7043	2398
190.974801278091_0.3360678	4732	4944	5342	5731	5895	6363	4034	4349	5868	5044	5947	5569	4941	4997	5050	6840	6359	6907	6672	6978	3918	4149	7416	5238	7638	6110	6831	5931	5966	6101	5482	6923	6964	4491	5051	5520	5642	4292	5042	6400	5281	6524	5083	7113	6932	8228	5232	7966	4391
739.149896559802_0.31428203	548	543	704	425	572	463	307	460	512	644	704	410	648	612	752	984	950	1029	894	1250	1276	1144	1166	696	539	1793	673	948	1085	1127	1483	927	1175	1169	1639	891	2145	1795	1706	1779	841	783	784	795	708	522	1061	878	783
592.341669789708_6.0343957	296	325	278	272	311	435	252	316	584	499	1943	2015	1840	2942	1433	1448	2038	2821	2520	2535	1042	2398	2729	2635	1465	1935	1839	1888	2266	2478	1447	2263	2025	920	1881	1809	2133	2750	1738	1967	1113	1418	1977	1637	1710	1446	1607	1883	1740
523.182028578806_3.2792547	1049	1128	1088	1410	573	1640	732	933	1148	654	863	589	683	434	426	725	1063	414	716	704	546	596	811	575	637	660	668	1138	785	789	657	876	720	667	715	661	1112	690	718	826	561	712	752	929	821	972	651	589	568
705.166654691889_2.8024337	2157	2096	2360	1776	2517	1644	2601	1838	1979	2240	1732	1558	1578	1538	2346	1789	1269	2137	2517	2358	3028	2733	1647	2402	1393	2087	1470	1999	2623	1606	2125	2661	1654	2305	1786	1991	1300	1691	2194	1389	2654	1672	1605	1869	1569	1857	1681	2772	2112
785.701519192648_2.6329653	1423	1792	1765	1390	1884	1623	1923	1548	1668	1341	1496	971	1320	1508	1185	1148	913	1241	1162	1080	1160	1344	1092	925	1328	712	1542	1037	1284	1627	1036	1021	1433	1607	1346	1565	1107	1279	1353	780	1760	1205	2086	1338	1291	1346	1253	1653	1259
179.020261502111_0.29556412	2113	4438	4005	4813	3342	3761	4126	2970	4226	3823	4505	4779	4881	3971	3329	3356	2331	3568	2796	2637	3675	3870	4156	4351	4039	3151	3903	3475	2725	3306	4495	4058	3184	3211	4250	3887	4346	3312	2545	3239	3863	3661	5271	3052	3861	4862	4133	3718	4970
918.172738747639_2.6170661	1719	1543	3541	2073	2557	1713	2027	1778	2156	1827	1589	1655	2226	1541	1576	2011	1354	2372	1616	1444	1836	1777	1288	2027	1612	1839	2509	1664	1645	1683	1513	1473	1820	2578	2079	1767	1680	1718	1445	1583	1780	1416	2360	2368	1483	1445	1669	2115	2184
849.20116022962_2.5670464	2589	2630	2065	2038	3579	2269	2149	2012	2167	2030	1830	2186	2195	2147	1848	2051	2120	2067	3050	2077	2633	1762	2040	2330	1987	3158	2100	2102	2584	2138	2429	2368	2036	2376	1995	2200	2203	2295	2123	1992	2859	2018	2239	2115	1913	2465	1984	3457	2129
481.311776012807_7.0800405	0	0	0	0	0	216	0	0	0	308	389	271	1028	761	581	1050	940	486	601	1120	1233	1188	1389	1070	614	1368	693	583	2159	659	559	1660	430	224	323	426	1459	1468	1351	1136	840	707	926	738	593	778	577	554	793
874.19714203419_2.7997916	3986	4441	3396	3751	3704	3825	4066	3341	3687	3850	2964	2909	2413	2081	2676	3343	3660	2750	2213	2662	3468	2551	2704	2633	3494	3105	3868	3059	1862	4165	3386	3185	3806	2521	3583	3570	3321	2732	3544	3046	2716	3363	2991	3324	3855	4460	3687	1915	2788
882.195337688695_2.6669412	116423	115329	45756	120232	117924	117750	116471	51065	120738	117975	52257	95509	98442	101176	95239	52928	93210	51407	50652	96728	79029	81424	71469	76056	25222	67131	106189	98909	73054	91112	97905	77616	95050	103327	94763	105561	86563	88960	91379	96682	101292	54027	100361	104143	103013	53972	101872	101013	100479
465.334832149268_7.384082	579	536	598	266	828	541	551	797	1079	683	2390	1427	7620	5549	5202	7904	10615	3402	5490	12493	14313	11556	16221	15519	3652	15893	4971	5259	14841	7741	2687	13607	2650	1386	1907	4025	16153	12996	13684	12244	5577	5366	5655	5092	4681	4945	4873	2001	4656
185.005385561262_0.30319968	1916	1946	1723	1506	1486	876	1422	1963	1105	1578	1873	1391	2193	1452	1423	2469	1239	2443	1837	1828	1492	1188	1528	1677	1733	1562	1751	1837	1383	1656	1555	1509	1636	1532	1259	1945	890	1457	1203	1122	2015	1926	1435	1627	1493	1500	1614	841	1472
130.999032818977_0.32023984	540	1003	1005	947	857	792	796	558	646	796	1011	958	1154	935	872	1106	829	805	935	945	1103	1155	854	1239	1457	870	741	774	811	752	1292	806	1166	861	1117	1149	1351	1242	1192	1228	1036	882	1693	953	943	1029	1030	1201	1366
515.154711333108_2.5279715	956	1346	1210	971	1684	1467	1151	1195	1156	1228	1110	1332	1323	2026	1730	1703	412	1481	1414	1183	850	1399	627	1122	1275	749	1290	593	1137	1389	2021	1049	1393	1926	1449	1301	1626	1456	1327	518	1734	1246	1464	1554	904	816	1413	1546	1324
563.379439872497_6.5909305	2795	1043	3354	695	1444	1649	990	4255	1743	1405	8058	10748	25888	27922	21969	24710	25188	19991	24250	33674	35226	33127	35344	35420	17590	47930	18650	19892	50918	39949	13494	35823	13822	9703	12371	16771	43114	39251	35136	33517	8241	21562	23159	20300	18443	21592	20095	19916	18673
433.110821811827_3.0472662	1525	2100	2148	1762	1494	1391	1763	1509	1412	1564	1266	1597	1204	1387	1064	1218	1148	1236	1390	1245	1410	1304	1397	1810	1347	1667	1132	1547	1601	1545	1440	1424	1525	1739	1360	1269	1758	1647	1693	1387	1576	1386	1099	1561	1290	2100	1311	1899	1390
401.087424151366_0.6732966	255	402	0	311	452	343	293	379	349	285	790	346	1045	775	1531	1149	1055	936	1138	1261	306	437	338	309	320	237	434	724	0	315	378	246	280	334	343	382	308	354	299	276	368	360	347	407	532	649	486	473	372
413.28047127422_8.809084	0	0	0	0	0	0	0	0	0	0	200	0	347	0	0	524	850	355	310	510	892	576	672	981	228	1568	506	717	1010	591	343	593	371	293	0	271	711	753	566	721	515	614	404	426	314	425	480	430	337
901.191897847219_3.0815594	2069	1557	1676	1912	1453	1832	1620	1852	1962	1857	884	746	721	702	821	959	880	839	655	769	1134	698	995	733	885	1010	927	900	860	879	833	852	1056	1249	921	924	828	801	663	776	1013	1078	726	922	1060	725	864	706	1023
271.10280519364_0.42208144	1112	1228	1523	1584	1311	1371	1361	1426	1642	1856	1305	840	979	1040	1239	1309	1661	1302	934	1191	787	541	898	839	1106	881	1774	1100	876	1086	984	922	1019	1090	1101	1636	1115	1069	1353	1081	1157	1640	1497	1956	1445	1235	1110	1061	1188
139.999241593628_0.31626236	2416	3376	1686	2113	2962	1421	2215	1646	2531	1975	2108	2732	2549	3121	2152	2374	1637	2571	3279	2403	1825	2081	2202	2595	2856	1639	2293	2598	2286	2267	1474	3130	2110	1697	2047	1894	1167	1452	1309	1827	2470	2180	2714	3368	2664	3009	2102	1763	2019
230.067351590469_0.6395901	254	466	317	271	427	274	242	331	222	210	1043	352	1077	937	1599	1048	1232	304	911	1814	0	414	246	581	476	236	256	441	498	524	294	355	327	278	325	414	373	273	347	269	294	379	465	576	315	431	501	466	340
429.091888304901_3.2814107	2057	1944	1655	2047	1522	1438	1999	1641	1514	1137	545	376	408	557	445	567	385	367	411	595	470	440	532	602	512	679	770	479	723	529	494	519	467	413	650	616	518	524	443	514	868	708	559	616	395	614	497	584	633
471.348610133344_7.317708	0	0	0	0	0	0	0	0	0	0	605	760	887	1188	1161	1264	1076	1201	1614	1442	1010	1071	753	963	935	763	1040	728	1178	808	527	796	688	329	632	763	1149	1248	1126	972	856	508	1021	937	642	953	771	812	746
207.051096820261_0.47644353	2245	2962	2261	2261	3575	2171	2134	2577	2545	1887	1810	3466	3361	3176	3655	3655	2291	3955	3849	3488	2136	5253	5464	5422	3166	2682	3886	3741	2299	5241	3363	4729	2795	2393	2858	2265	2801	2772	2627	1633	3277	3644	3760	3347	3250	3799	3679	1444	3652
489.142628728346_0.30954048	1461	1841	1609	1686	1633	1570	1492	1544	1668	1388	1482	1310	1725	1457	1405	2087	1419	1814	1292	1467	1427	1354	1137	1358	1537	977	1381	1233	1367	1262	1118	1393	1020	894	990	1429	1199	1051	987	956	1629	1481	1439	1455	1319	897	1457	1309	1054
623.317043827761_7.6830506	0	0	0	0	0	213	201	0	0	0	507	0	757	483	658	920	842	554	436	1089	2433	1253	1760	1419	546	2424	376	504	1531	789	570	1723	399	268	253	327	1391	1506	1443	1380	644	444	539	456	426	326	510	420	369
848.194528650081_2.7895064	2738	2274	2165	2088	1970	1978	2436	2034	2345	1401	1806	1841	2124	1668	1856	2042	1803	1816	1559	1815	1962	1878	2224	1785	2222	3476	2507	1760	3120	2357	2189	1837	1775	2176	2139	1863	1886	2135	2072	1781	1625	1672	1870	2109	1891	1620	1833	3060	2007
769.223860621141_2.7032287	1082	1646	1236	1280	1400	1601	1368	1090	1451	1807	1169	844	1026	1064	1110	1264	911	734	1300	850	1255	1302	1244	835	1254	1250	1273	776	1231	1514	1034	2286	1290	1616	958	1116	1589	1340	1516	1206	1566	1121	1771	1414	1457	1413	894	1206	1236
515.176466195474_3.1469848	1027	1598	1174	1183	1203	1236	689	1341	1046	1205	691	999	856	796	651	950	1067	1022	672	928	850	1162	1073	1013	997	980	767	719	974	881	1108	873	1158	725	1103	813	933	945	1274	1181	1194	849	1387	1013	836	924	785	808	747
333.092849474251_0.7332209	555	857	526	602	998	710	521	597	706	708	2569	901	2604	4070	2270	2654	3022	3594	3514	2086	307	429	424	448	748	271	492	495	301	501	756	388	795	583	675	759	819	915	845	809	1486	2123	1739	1664	1317	1851	1816	1368	1129
605.426462581244_7.656627	0	253	250	0	0	360	235	255	227	416	820	335	1474	801	1497	2171	2589	1080	1419	3803	8389	2904	6931	4726	979	11486	1829	1765	6492	2231	984	5439	758	609	755	1091	5979	4416	4830	4946	2047	1832	1615	1415	1405	1278	1449	1279	1368
468.122776547853_2.5241547	1398	1575	1511	1656	1433	1352	1330	1353	1192	1405	1367	1428	1539	1447	1462	1323	1030	1126	1379	1434	1005	1357	1009	1130	1235	774	1995	580	1163	1227	1549	1219	1551	1739	1346	1487	1163	1557	1306	1276	1467	1739	1205	971	1473	1173	1401	1885	1451
265.056624203068_0.30881172	997	1402	1314	1311	1514	1074	1078	1203	1668	1386	1391	1299	1671	1268	1542	1415	1536	1297	1526	1401	1311	1051	1322	2021	1446	1201	1499	1766	1934	1731	1228	1255	1091	1063	1280	1404	1067	1138	1052	1074	1755	1149	1516	1508	1224	944	1614	1314	1004
600.121150705105_2.663782	1242	1410	1593	1441	1292	1385	959	1175	1551	1355	995	865	1012	777	921	935	933	934	807	872	973	888	1044	777	880	809	1044	1084	947	1011	1065	781	899	926	1008	1263	964	811	920	981	733	1047	969	800	869	1122	941	1027	872
577.632596449593_2.5837781	7458	8583	8336	7827	8496	3660	7932	7505	8089	8361	7045	7648	7379	7507	8315	9089	6439	7404	7146	7519	8746	7343	6776	6716	8205	7581	8235	3124	7218	7680	8734	7186	7261	9472	7724	8362	7360	6917	7422	7792	7844	7279	8180	8038	7175	3149	7692	7917	8284
368.280509295794_6.547712	0	235	0	0	206	301	277	283	233	0	942	1312	1424	1701	1194	1264	1665	1374	1488	1862	1479	1773	1348	1516	1599	1427	1369	1181	1798	1352	1548	1783	1444	1187	1438	1127	1609	1585	1755	1710	1222	1264	1057	939	1076	930	1592	1179	1298
299.09271284244_4.664276	267	274	239	216	539	292	381	276	316	288	1455	1847	1890	2148	1954	1930	1758	2218	2172	1860	1924	1875	1637	1766	2001	1898	1584	1913	2025	2313	1433	2430	1575	1305	1362	1672	2069	2760	1565	1985	2006	2284	1398	1639	1368	1201	1307	1678	1536
303.0873786583_4.05091	510	699	690	659	810	588	467	849	538	639	1299	885	1347	1340	1527	1032	1060	1343	1355	1201	1045	1234	1315	1621	1135	1143	1041	1186	1317	1199	1123	1083	1375	896	1435	1150	1594	1446	1396	1457	885	1187	1154	906	820	1165	1484	776	953
413.253921714192_5.163044	466	303	394	219	479	251	229	302	293	203	838	1149	1378	1292	1341	595	702	790	733	738	633	1153	869	919	1460	368	370	472	406	612	1453	1024	1525	1211	1636	671	722	803	748	666	974	797	663	784	810	708	646	927	1180
611.193215649624_0.3031827	931	1860	1471	1014	1120	1480	1086	1224	1307	1587	1516	1316	1203	1321	1087	1356	1545	1948	1574	1330	1272	1294	1114	1541	1409	976	1607	1503	1316	1653	857	1181	1243	1064	925	1030	878	1049	643	672	1437	1031	1251	1319	1583	1588	1136	1010	1707
239.020179979245_2.324965	893	926	907	558	1062	527	537	904	719	617	770	1002	726	1424	780	1051	576	1008	1277	804	825	905	353	828	1219	565	694	457	763	833	950	863	921	875	976	887	1094	1005	894	522	805	555	755	1057	997	605	750	731	763
215.033028194785_0.2889086	172736	488194	434002	458781	457973	490543	472906	237584	471749	486389	555050	589938	518061	419351	357902	580815	587392	591383	573808	547889	535985	549789	586441	486399	567225	601329	595528	610197	575181	569437	555180	561378	254099	506453	552110	509101	543944	465415	307973	573985	547423	261884	572594	475900	531310	569053	557499	546788	567249
723.156213474257_2.3353217	1549	1494	1867	1087	1775	736	1509	1536	1447	1491	1737	1870	1951	1756	1919	1715	790	1736	1955	1706	1931	1792	1002	1972	1897	1378	1434	727	1515	1462	1469	1331	1507	1564	1463	1782	1836	1461	1440	1083	1787	2005	1653	1726	1531	868	1472	1660	1801
391.103091869579_3.2209089	705	597	724	940	818	967	587	625	623	721	716	656	830	762	654	869	728	800	890	1394	836	968	796	900	1035	757	777	893	1196	1611	867	976	766	996	586	1132	897	931	822	822	1233	1255	813	1095	971	961	793	654	971
333.097885594632_2.9293444	494	640	475	345	569	558	688	455	512	513	424	483	389	823	369	663	696	641	410	751	1914	2013	2073	2150	1292	2350	2257	2021	2309	2379	470	1687	544	628	545	483	631	604	608	925	1226	1048	781	852	688	709	1072	796	841
856.192856492355_2.6240551	3239	3732	3429	2136	2092	2112	3772	2092	2254	4286	3132	3021	1933	2619	2723	2129	1835	2734	2800	1818	3284	2806	2254	2967	2158	3632	3790	1693	3136	3147	3253	3230	2755	2929	1965	2375	2418	2238	2564	2884	2775	3057	2758	2904	2976	1805	1935	1895	2992
597.053660584623_0.62252647	554	995	721	564	1403	865	433	610	850	722	1334	1404	2171	1779	2490	1578	1782	1834	1800	2281	0	329	297	233	735	202	0	262	201	257	840	249	854	620	775	861	672	641	587	592	520	534	434	528	426	402	749	534	432
457.222473573159_6.931785	0	0	0	0	0	0	0	0	0	0	287	1023	342	586	495	471	661	336	738	734	296	892	548	472	550	434	475	1866	775	710	377	823	457	546	383	642	1489	539	826	452	471	328	347	478	373	654	520	519	509
848.696920286829_3.0020504	4721	5587	4821	5056	5634	4823	5210	4870	4813	4667	4628	5273	3724	1989	3831	4568	4068	4262	4294	3583	4381	3880	4116	4396	4179	4745	4546	5150	3901	4153	4550	3873	4350	4473	4060	4116	4420	4269	4278	2795	4400	4139	4615	4237	4619	1821	4088	4649	4319
394.098974634568_2.2513115	1775	931	1103	1183	1023	970	1200	1198	1486	1204	1173	838	1064	903	645	1153	996	1078	837	919	1137	613	578	749	1050	955	1236	798	498	873	633	780	851	573	566	923	824	658	726	692	862	722	1129	521	794	628	923	768	868
217.030777249119_0.28784138	59745	167994	152175	153158	151841	173332	158613	75742	158658	163192	190324	208639	179937	143164	126359	207543	201338	208444	192864	194112	183987	183680	205655	167713	190844	209941	208358	205669	201976	197179	194790	191537	86252	174562	181556	173170	182578	154357	98108	198128	189495	91351	195201	167035	175989	190165	191127	190150	189176
699.211487425314_2.6702545	1102	1161	778	1011	1249	1047	906	990	960	816	1031	885	845	1079	1025	1141	902	793	1192	1085	1187	1038	1144	1358	1205	904	861	1097	1121	1476	1282	1083	931	1257	1267	959	1221	1548	1510	1183	815	1211	1416	1191	1398	1052	1583	1171	931
275.053660054277_0.28827417	2221	4653	4623	3848	4625	5000	4468	1825	4633	4594	5601	5632	5515	4074	4429	6669	7116	6376	6408	5295	5158	5586	6158	3731	4565	6240	6082	7094	6551	5428	3998	6458	2125	6191	6382	5228	5849	4185	2716	6191	5898	3619	5862	4068	4750	6337	4577	4904	5729
635.008324813369_0.6331819	1315	2401	1592	1538	2394	1992	1276	1398	1311	1564	2637	2576	2801	2828	4693	2736	2409	2742	2681	3274	215	621	317	390	1543	0	311	459	316	466	1853	301	1564	1278	1642	1096	1072	1483	1507	1446	1392	845	1007	974	814	1072	884	811	840
470.903926111932_0.2676151	10087	9959	8487	8108	9667	11995	8768	7573	9829	10203	14562	11931	11365	8816	10473	5613	5661	7184	6007	6781	7985	10277	17307	8398	10032	10884	6729	11033	8745	7062	12896	16421	9743	14961	13076	7748	12870	8864	9556	16241	10687	9778	11589	7784	8991	15640	12658	10030	10951
399.055818667365_2.188855	1302	1828	1019	1241	1599	1244	1330	1153	1285	1340	1140	1633	1326	1137	1055	1209	351	2047	1159	1265	951	1160	882	945	1667	1072	1369	240	1058	1014	1594	929	1257	1090	1399	1557	1198	1163	1038	621	1608	1197	1059	1275	1275	757	1399	1443	1238
223.061468045786_2.3528793	1263	1481	1691	1102	1725	1693	1529	1492	1220	1417	1952	1234	1539	1592	1108	1353	408	1344	1640	1554	681	764	692	909	1518	697	1616	392	1211	880	1474	760	1200	1431	814	1599	1253	1277	1079	1130	1125	935	1529	1701	1662	1386	1274	1063	991
225.06120521447_0.2788936	16726	17416	17400	16857	20187	14024	15615	14269	14681	14516	11653	16694	14382	24850	23548	14266	13848	12486	16833	18434	17518	20157	9671	22557	19316	17003	15849	31799	15058	15416	18680	9553	21229	9198	8864	17672	16246	20527	22443	10433	16396	21581	16306	20000	18313	9331	14030	17746	16755
691.20722748791_2.2215974	1252	1547	923	1028	1423	1011	899	1266	1048	1599	873	1895	1272	1501	1446	1410	0	1825	1619	1555	2090	1548	1093	1828	1451	862	866	0	2375	852	1338	2386	1309	1549	1403	1304	1157	1277	989	1206	1237	835	1271	1260	919	1060	1040	1347	1689
569.133055835353_2.7113352	6255	4674	5421	4613	4924	5022	4959	4001	4283	4537	4003	3853	4069	3494	6695	5042	3997	5536	3754	3631	7506	7712	4834	6740	4154	7221	4559	3734	8338	4275	5409	6299	5530	5187	3990	4547	4712	3913	4393	3267	6703	4099	3653	5150	4320	3501	4419	4588	4418
581.668474042989_2.7358596	1574	1917	2240	1631	2474	1633	1586	1171	1618	1878	1402	1062	1485	1859	1379	1546	883	1213	1367	1492	1153	1309	765	1035	1543	770	1332	990	1712	1299	1871	1120	1186	1480	1145	1157	1243	1260	1175	1309	1656	1054	1513	1601	1088	972	1737	1514	1639
549.34203960954_4.221951	0	278	209	0	223	236	0	0	351	0	892	1080	1146	1477	1163	881	1502	1304	1299	1318	1059	1031	950	1071	872	906	861	710	966	1045	1010	1079	1157	712	1093	850	1595	1325	1483	1204	1085	791	951	1443	905	1043	1001	959	819
595.259097516847_3.510364	658	1148	854	815	1251	1152	898	817	954	890	850	939	1091	1124	839	1184	914	1002	1042	906	1021	1211	1131	1315	1192	956	1061	971	1709	1059	1094	987	1301	1044	1024	1092	1461	1135	1120	1248	1254	1269	1384	1316	1201	1160	931	939	859
764.133611541974_0.31460586	628	730	703	697	582	750	730	625	657	793	1249	1109	724	1186	1125	1960	1506	1520	1532	1903	1952	1855	2335	1490	835	3028	1156	1671	2645	1757	2228	1636	1940	2256	2465	1107	2520	2648	3327	2615	1138	902	1574	1489	994	1182	1694	1559	1394
279.038970155101_0.68433034	729	813	805	601	1079	945	745	651	765	706	4652	1777	4888	7388	5137	4895	4165	7024	6289	3647	536	2815	2343	646	1558	273	607	755	2728	557	829	2163	635	846	639	889	648	736	685	806	1564	1400	1173	1865	1476	1034	1198	1089	1851
1002.73786062608_2.825754	3191	4037	3534	1967	3379	3822	3644	3587	3612	3935	2145	3054	2113	3344	3555	3950	2052	1903	2087	1892	3318	3352	3376	2102	2294	3118	3803	3451	3388	1673	3953	2976	3473	2033	3342	3557	3359	3353	3606	3688	3992	3681	3468	2320	3434	3670	1856	3447	3905
746.646800457138_0.31452084	541	490	651	533	354	415	616	351	706	609	1367	884	1063	1311	1024	1943	1372	1098	1383	1567	2140	2304	2178	1125	701	3304	1083	1463	2020	1412	2237	1304	2121	1681	2120	926	2204	2784	3157	2906	1316	925	1175	1307	1013	1127	1672	1571	1305
405.082613805764_4.5513487	0	0	0	0	209	0	0	0	0	0	277	452	474	488	364	274	464	370	660	516	317	372	493	551	244	381	550	386	1533	1419	442	398	415	2151	280	360	413	290	549	485	529	317	471	393	399	581	354	466	367
720.159287384625_2.4893808	15152	11894	12522	13329	13205	19589	14791	18212	13057	13065	12719	18852	17882	17123	17538	12045	12568	17856	17306	17954	18670	17104	15604	16965	14125	17829	13314	11736	13452	17256	16090	17012	12005	16605	12039	17506	16167	16866	12835	16300	12787	17213	12473	12472	11419	17848	12778	12833	18571
551.176056617158_3.3307655	3176	3897	2697	2818	3425	3253	2572	3264	3031	2724	3483	4110	3692	3984	3452	3963	3972	3924	3917	4106	3255	4037	4258	4811	3474	3783	3715	4051	4745	3732	4269	4586	3679	3886	4383	3479	5408	4282	5258	4321	3968	3956	4044	3758	3525	1607	3700	3569	3688
459.368742058746_5.6973224	0	0	0	0	0	0	0	0	0	0	767	1110	1048	1041	1021	1037	1093	1254	1116	1267	991	1409	1252	1343	1114	1080	831	1018	1598	1238	690	1215	819	671	606	634	1135	947	1127	1045	828	711	756	940	818	656	1150	755	1028
553.297083874365_6.057518	0	0	212	0	223	0	0	0	209	0	973	1228	1391	1789	1500	1401	1374	1421	2163	1771	1380	1675	1235	1443	1255	1414	1572	1462	1912	1286	1124	1722	1099	917	1087	1035	1628	1604	1733	1388	1123	1469	1517	1380	807	1017	1269	1154	934
602.114566173319_2.3743289	4741	4791	4258	3100	4990	4767	5367	5377	4877	5233	4916	5438	5097	4838	5981	5148	3174	5359	4815	4584	3879	3836	3304	3901	5298	3492	5637	3439	3172	3871	4997	3353	4577	3815	4739	4889	3067	3618	4099	1773	4735	2196	4028	4652	4201	4370	4265	4962	5451
257.082017910444_3.704386	713	1446	707	1099	924	975	783	1042	1033	1110	1761	1565	1712	1872	1150	1119	1466	1606	2011	2052	1651	1860	2236	1714	1644	1558	1022	1597	1738	1651	1283	1722	1719	1652	1504	1691	1951	1895	1523	1427	1702	2039	1346	1938	1552	1495	1642	1345	1011
729.161015128011_2.5234864	16078	17608	16455	18019	17480	17139	15970	9536	18366	16853	16937	9052	17857	16547	17372	17051	12017	16086	16155	16805	13870	13436	14363	13023	9381	13466	16314	11651	13476	15006	14573	12966	15145	14870	17402	16492	12796	14867	14781	9838	16115	15886	9198	15597	17065	17901	16021	16045	9533
271.061269918056_2.8935952	962	717	973	706	916	1620	1040	1068	1412	1414	653	687	661	946	1058	1005	945	862	873	1201	547	619	577	592	704	655	767	1230	594	902	811	897	1023	743	782	1076	863	1173	1134	845	852	778	931	732	727	1319	837	855	872
238.072283722172_2.2733424	1582	1933	1793	1963	1922	1496	1403	1494	1631	1810	1682	1852	1365	1664	2008	1955	1633	1919	1704	2234	1035	1506	1196	1072	1915	904	1452	766	1081	1340	1472	1514	1620	1341	1762	1708	1303	1214	1321	1408	1834	1624	1589	1204	1020	1659	1068	1836	1832
543.231474595395_7.427416	203	0	242	235	215	264	208	311	307	227	799	272	950	754	1073	1585	1800	464	864	1848	1700	1345	1765	2017	533	1947	894	1034	2256	1511	654	1762	506	316	460	1059	1577	1631	1736	1597	1615	1237	1025	1010	1008	844	1115	1187	836
563.332695223072_8.290325	0	0	0	0	0	0	0	0	0	0	681	975	1303	1507	871	1204	1281	1463	1469	1666	1171	979	1012	1430	1238	936	1094	1135	1241	1417	473	1125	776	440	555	972	1435	1295	1046	1322	1326	1182	983	792	923	787	876	864	939
371.316697266952_7.770276	0	0	0	0	228	0	0	0	223	210	412	567	856	806	616	1096	982	1099	1098	1229	1154	1097	1494	1310	740	1170	659	1099	1304	1432	545	1111	428	571	469	999	1437	1244	1304	1018	1051	877	1180	780	686	678	733	1040	769
603.113446619276_3.6913147	387	631	376	513	646	587	403	457	521	375	1043	957	1034	1112	775	666	1105	660	1133	753	1024	814	704	911	762	1133	807	1037	1446	906	755	946	739	745	886	858	1325	1233	1552	978	936	1133	1269	776	1174	911	884	867	775
629.303657284118_8.03227	0	0	0	0	0	0	0	0	0	212	605	895	1416	1430	643	1265	1033	1307	1578	1443	776	977	953	916	1052	834	1044	1159	1130	1257	727	1203	774	535	446	964	975	1415	953	949	932	814	1012	1080	694	809	921	1223	668
621.603188873868_0.3152748	502	364	409	333	249	415	455	275	420	438	547	469	572	847	761	1024	970	816	1194	1165	1612	928	1036	956	461	2090	776	886	1172	1346	1267	923	1008	1693	1375	917	1695	1864	2093	1903	1005	1119	609	737	841	781	1097	1111	722
591.114902630634_2.5560842	5631	5382	5761	4679	5639	4733	5889	5499	5686	6117	5287	5994	6792	5423	6048	7457	4975	5607	5838	5721	5398	6062	4732	5671	6636	5170	5533	3935	4065	5161	5724	4156	5329	7124	5066	5615	5490	4368	6279	4707	7205	5293	4741	5852	3874	4220	6358	6462	5571
501.095370814835_3.2815695	2826	2414	2585	2444	1997	2140	1969	2146	2163	1773	829	1047	680	588	641	761	645	939	759	685	829	816	909	803	897	856	1316	990	655	1093	806	1084	945	939	931	946	769	853	831	1133	752	1312	753	975	1087	752	774	893	789
527.271272845538_3.8605344	1435	2293	1372	1385	2326	1708	1662	1834	1632	1777	1216	1634	1736	1419	1348	1294	1495	1369	1748	1638	1298	2066	1968	1315	1393	1401	1115	1575	1913	1552	1516	1694	1637	1567	1873	1545	1821	2085	2101	1787	2140	1810	1645	1346	1249	1566	1545	1295	1127
408.986708559759_3.5185208	572	571	740	695	284	534	384	619	527	579	793	740	503	860	917	1491	823	885	1229	993	618	759	636	783	561	935	1210	701	846	667	734	711	1977	962	1175	642	946	1295	833	650	860	1058	608	656	567	828	654	901	861
333.061697422424_2.4979954	1183	1147	1007	843	1171	1184	931	1004	1358	1279	1203	1588	1301	1457	1642	1178	877	1314	1220	1901	1077	1056	698	1017	1676	719	949	473	940	1313	984	749	1227	1360	915	1150	819	1076	982	792	1208	1262	1339	1755	1124	992	1270	1384	1161
215.071549821678_3.569798	827	872	842	892	1161	1216	704	703	1003	767	1912	1742	2033	1781	1736	1954	1928	1472	1915	2258	1641	1883	2011	1745	2164	2024	1752	2773	1918	2013	1705	1521	2167	1812	1652	1789	2471	1953	2481	2903	1605	1463	1075	1898	1729	2152	1696	1384	1502
689.35111056257_5.7331285	0	306	0	0	281	242	0	301	326	201	1318	1114	1448	1607	1324	1625	1823	1735	2069	2124	1513	2113	2049	1920	1598	1174	1453	1361	1490	1476	1219	1738	1979	1048	1262	1247	1737	2021	1545	1722	1572	1251	1593	976	1217	1036	1214	1130	848
348.078857054239_0.30020225	735	1206	1174	1377	1067	1075	1232	1192	1153	1500	1757	1683	1095	1487	1428	1069	1606	1632	1434	1160	1409	1151	1014	1469	1221	1221	1465	1118	1072	1193	820	1377	1051	1056	868	1059	1110	1099	1131	1225	1272	1134	1322	1632	1180	1421	1168	912	1306
411.111010804609_2.2053819	1047	1825	1004	1290	1423	1177	961	1628	1267	1328	1149	1629	1090	1154	1349	1591	441	1275	1200	1250	989	1093	867	1172	1663	1029	1445	333	787	993	1459	973	1113	1008	1198	1433	1383	1384	1124	336	1218	1144	1128	1099	1368	637	1263	1346	1448
449.241007104026_7.4317784	0	0	0	0	0	289	0	0	234	319	460	319	529	697	603	714	943	453	432	1028	1310	1296	1286	1291	513	1405	819	912	936	785	533	978	399	372	297	721	1294	957	1282	976	838	919	987	702	643	741	628	621	1013
681.18596684396_2.2794766	1745	1898	1691	2107	2531	2055	1695	1949	2171	1882	2109	2637	2038	1813	2526	1778	2025	2548	2491	2255	1149	1800	1652	1707	2304	948	1777	465	1678	1314	1456	1471	1696	1406	1767	1745	1752	1849	1118	698	1617	2567	1975	1502	2170	2249	1832	2034	1462
483.272785502695_8.462198	0	0	252	0	274	0	0	0	0	0	788	585	1514	1212	484	610	745	807	957	962	1180	2186	1733	2530	2012	540	572	967	646	900	1120	1796	1316	677	949	809	1107	1435	772	1081	985	1252	1262	1567	1207	1177	1224	1264	984
535.166328527846_2.453112	1004	1240	919	1148	1089	1088	1288	980	1025	1154	1170	1102	1145	821	970	882	1116	957	945	750	1000	1105	843	1026	1361	930	973	844	1219	814	1086	993	996	1274	1026	874	1049	1066	948	1180	934	1252	999	1247	841	920	821	980	1499
476.250459029874_7.4260645	0	0	0	0	0	221	206	0	0	0	372	0	549	360	574	636	649	383	413	975	998	746	880	941	276	1406	530	563	876	661	459	695	391	271	209	458	878	917	1196	1008	560	413	826	461	668	504	564	568	523
369.264287393837_5.899479	0	0	0	0	0	0	0	0	0	0	445	0	239	415	337	334	380	321	374	596	0	0	285	0	0	202	0	212	254	3648	0	0	202	0	0	0	0	247	220	423	329	373	355	302	220	365	238	325	378
555.22318243938_3.075758	951	1303	1091	1087	1200	951	926	815	830	1251	1428	1138	1130	1596	1202	897	1058	1325	1111	1538	1579	1042	1345	1408	992	1315	1476	1230	1150	1260	1345	1214	1304	1546	1537	1824	1637	1143	1386	1721	1343	1284	1509	1680	1293	987	1129	1112	978
687.175473830569_2.299349	853	1218	885	812	1498	1135	777	835	1017	627	1266	1504	1353	1430	1488	1476	1463	1142	1316	1227	817	939	797	1184	1561	789	880	1125	563	1064	1214	765	1148	540	1093	1144	1050	913	1231	986	1092	1122	1054	543	1120	1340	900	928	1128
720.661112650524_2.4930236	15324	15848	8254	16197	9057	9532	14732	10292	15944	14843	17052	15635	10756	9889	14813	13903	10143	9209	14400	14137	15438	13647	13156	12462	15617	13866	9998	10692	14485	14840	10242	14209	13673	10035	9224	12192	10867	10204	11788	9825	9653	15844	9806	13923	15422	13373	14993	15151	14429
497.108581740283_5.354411	788	390	497	340	637	405	587	423	621	432	14167	22636	20025	32441	19923	21174	17868	19223	28213	21103	13804	18104	13972	14691	14354	22333	14340	15185	22759	16195	10122	27935	12778	7530	9830	17720	17734	19315	19587	18824	5870	13548	15528	14800	13140	14531	13502	13301	13942
375.071768995342_4.6207347	0	0	0	0	0	0	213	0	0	204	870	856	1141	827	785	864	984	973	590	598	634	927	1476	766	1649	710	617	793	979	773	624	870	680	734	687	503	1242	807	1143	537	792	666	638	686	561	530	702	998	775
251.056342077095_2.514037	1168	1069	1305	1360	1179	1189	1271	1142	917	1014	1292	1189	1419	1371	1699	2018	864	1511	1253	1392	1249	1678	1118	1067	1412	1039	1395	862	1124	1254	1657	1163	1654	1619	1596	1206	1501	1475	1576	1365	1090	1011	1521	1658	873	1440	1269	1479	1385
675.178060604036_2.2812982	1500	1784	1200	1888	1938	1629	1383	1128	1565	1346	2030	2048	2458	1892	2223	2377	272	2207	2196	2742	1663	2073	2267	2465	2480	2326	2073	360	2000	1807	1954	2055	2363	1926	2078	1683	1770	2097	1909	1450	1493	2346	2400	1443	1777	2483	1736	2257	2511
302.062180809899_2.9364958	1999	1487	2325	1293	1501	1621	1627	1426	1409	1305	2057	1529	1926	1481	1609	2219	1440	2150	1779	1927	1472	1637	1541	1312	2128	1957	1653	1550	1895	1550	2099	1296	1791	2204	1604	1574	1789	1503	1903	1922	1848	1905	1409	2640	1767	1515	1788	2519	1919
417.091894718257_3.357269	979	1983	935	1164	1268	1287	1106	995	1477	1164	1190	1601	1533	1639	1262	1484	1462	1256	1310	1671	1287	1196	1141	1411	1613	1173	1134	1932	1310	1322	1351	1316	1272	1686	1312	1117	1265	1307	1478	1668	1271	1527	1827	1260	1160	1766	1229	1115	1381
883.198389324786_2.6518767	33893	33509	32132	20428	32359	20547	33334	18030	7819	33857	20553	27167	27504	28186	27862	28073	17320	28681	28325	26843	22530	24355	19368	24461	27498	20251	31161	20978	23842	27329	26340	21880	28883	29287	28359	19568	26367	19759	27136	18420	27654	21007	27604	30291	18463	19310	20162	27859	28962
327.087332962911_6.4602504	232	211	0	0	316	0	234	302	301	300	1686	1611	2909	2729	1918	2154	2052	1857	2979	2476	2185	2254	2096	1677	2384	2022	1400	2140	2337	1855	889	1781	946	837	996	1553	1970	1972	1895	2037	1488	1951	1380	1487	1747	1634	1232	1423	854
315.209341300831_7.404898	0	0	0	0	0	0	0	0	0	0	215	605	1749	1839	1159	2251	3714	2691	4345	3572	1698	2694	2508	3142	1957	1803	1546	1742	2650	2587	348	2098	542	305	439	1640	2731	3337	2810	2627	1244	1548	943	1050	898	1227	1366	1329	1121
503.276108278803_7.9706073	0	0	0	0	0	0	0	235	0	0	285	0	583	241	406	596	780	317	526	751	1789	659	1500	1615	383	2553	563	890	1542	690	360	1116	344	310	290	370	1152	1212	1113	997	517	457	520	419	364	385	291	455	372
645.383269802886_7.026678	0	0	316	0	0	213	0	0	0	0	391	371	516	415	745	533	713	302	426	808	1002	954	1010	1021	460	1771	565	721	1809	1014	448	1312	402	276	338	510	1336	982	773	1478	625	659	464	393	626	568	617	369	606
711.335494965792_5.2161803	212	264	0	276	292	203	270	0	279	205	729	1101	1198	1242	1355	1321	966	1350	1493	1431	1231	1396	1217	1110	1099	891	712	995	1254	880	1104	1273	847	897	1319	742	1204	1517	1372	1337	1140	1339	927	985	1131	898	1012	737	882
321.082627988644_0.4252738	2126	2817	1829	2417	2920	2234	2257	2002	2280	2431	2741	2934	2878	2890	3303	2837	2858	2917	3446	3006	1908	2535	2654	2386	2492	3314	2537	2510	2807	2743	2699	2582	2427	2446	2462	2653	2807	2317	2498	2246	3204	4462	2699	2503	2614	2680	2544	2852	2748
591.113453452986_3.5519164	970	820	676	806	1098	1409	649	869	860	821	2464	2332	2505	3015	2285	2629	2236	3013	2563	2845	2105	2438	2062	2236	2216	2393	1855	2491	2387	2341	2307	2596	2454	1978	2000	2610	2375	2542	1970	2512	2245	1504	2764	2123	2226	1894	2684	2514	1630
267.10862135317_2.1504884	0	218	406	0	611	0	436	0	0	257	1309	1084	1668	2072	1724	2514	1542	3145	2811	2368	289	352	0	424	620	0	277	0	389	0	453	375	333	356	0	0	0	0	233	210	800	450	701	917	721	562	664	807	918
567.624252180195_3.034862	2069	1953	2249	2779	2772	2422	1915	1624	2673	2730	2192	2334	2301	2255	1987	2443	2103	1917	2081	1973	1632	1622	1880	1454	1495	2478	2679	2049	1808	1955	1843	2398	1446	2343	2126	2316	2165	2438	2148	2187	2303	2955	2549	1529	2006	2264	1935	1744	1726
563.29781639411_6.120057	0	0	0	0	0	0	0	0	0	0	528	644	545	669	505	654	697	635	725	675	420	439	696	549	483	481	351	491	662	375	598	763	768	495	602	497	436	1722	798	973	597	398	504	631	381	428	496	569	411
545.144423474547_2.8701649	1878	1562	1440	1447	1566	1593	1659	1513	1424	1437	1274	1567	1228	1480	1372	1151	1041	1438	1319	1584	1114	1416	1515	1276	1751	1152	1348	2034	1421	1464	1389	1521	1433	1325	1299	1463	1568	1429	1418	1270	1429	1778	1900	1264	1580	2042	1328	1299	1243
391.244177446069_6.9163446	928	486	722	222	754	318	418	377	282	293	2353	2521	3184	3366	3405	2026	2815	2725	2921	2886	2893	3702	4531	4473	4720	2233	1566	1597	2315	2125	6416	5088	6087	5002	6730	2309	3423	3955	2748	2353	2818	3159	3574	3323	2736	2722	2878	1504	2676
239.05642004752_2.3931477	1458	1473	1469	1289	1938	1553	1201	1183	1417	1572	1386	1413	2030	2140	1490	1680	1082	1847	2143	1496	996	1226	1053	1152	1676	1182	1164	1037	1178	1224	1589	1265	1358	1490	1244	1317	1417	1394	1491	889	1456	1269	1682	1225	990	1340	1811	1343	1871
424.91040804263_0.2637562	8222	6179	6760	6814	6610	5893	6627	6918	6992	6180	5923	7318	5597	9032	10468	13343	12065	12624	11557	12688	11391	7563	5704	9298	8868	7502	12027	7090	11792	12222	7443	5654	10038	5885	5242	11472	7796	11574	11488	5447	7486	8941	6803	9754	8071	5627	7183	9050	6682
472.109065563929_3.229926	1691	1624	1778	1652	1923	1397	1642	1464	1263	1896	1040	1144	886	944	755	763	1058	709	994	927	905	871	1407	948	828	1023	1119	910	1314	947	1556	1010	879	1021	929	988	977	976	1084	1075	1338	973	1016	1048	699	952	837	1118	1064
503.394574114811_7.9970803	450	445	416	465	523	735	367	824	598	527	1622	582	2664	1029	2269	3939	5144	1773	2991	4525	14730	6130	13924	10438	2419	20642	2982	3492	8116	3007	1679	10079	2687	1688	1884	2076	11309	7573	10806	12252	2418	2795	3117	2407	2020	2135	1975	1863	1963
435.251411913208_8.247599	441	530	576	285	602	375	555	408	347	365	659	1033	933	953	1504	1415	1594	1694	1577	2087	3448	3392	3488	2219	3068	2322	1414	1677	1169	1550	2202	1919	1737	2000	1536	2490	1550	2303	2507	2967	2506	1824	1560	1566	1708	2020	1848	1536	1956
439.282789337452_7.735954	0	210	309	0	341	252	264	442	252	253	454	528	1353	1200	991	1217	2065	733	822	2356	2734	1781	3338	3011	767	3755	1695	1480	2683	1733	703	2558	531	535	746	1235	3131	3460	3104	2549	1518	855	1087	1045	1160	1144	1013	1538	1091
569.000440088417_0.51024806	1336	1950	1301	1597	2185	1454	1104	1110	1666	1700	1644	2003	2234	2068	2532	1663	1219	1654	1779	1818	686	3582	3296	3691	1693	331	1500	1534	571	2568	1385	3174	1445	1481	1210	855	795	964	1030	932	1704	1348	1459	1737	2008	1562	1506	1872	1498
856.695313349888_2.5077496	1903	1957	1793	1285	2045	1091	1769	1865	1046	1551	1714	1334	1560	1380	1561	1756	968	2337	1863	1507	1743	1652	1330	1513	1631	1842	2076	1131	1760	1457	1503	1738	1670	1564	1819	1694	1931	1528	1740	1501	1386	1194	1595	1912	1238	1115	1779	1522	1837
379.103248360071_2.5407157	3362	3216	4121	3611	3302	2420	4579	2599	3294	3611	2432	1983	2177	2376	2568	2188	2273	2160	2235	2182	2219	2358	1792	2227	2203	1153	3212	1753	2035	2482	2860	2032	2330	3335	2422	3009	2377	2005	2611	1992	3372	2247	2731	3296	2295	2045	2103	2621	2848
949.183883968642_2.4582365	1388	1183	1504	1608	1403	1640	1492	1204	1484	1793	1982	2412	2739	2444	2518	2605	652	2831	3050	2108	1273	2030	1033	1486	2334	1070	2451	486	1330	1757	2064	1385	1659	2633	2135	1620	1398	1595	2009	1655	2582	1757	1815	2738	1550	1686	1659	2206	2059
621.10116162977_0.3157738	714	823	766	530	726	1020	831	806	952	914	1126	821	1371	1542	1302	2176	1966	1361	1677	1821	2377	2340	2225	1684	1148	3196	1693	1973	2155	2342	2452	2216	2343	2026	2310	1089	3366	3104	4333	3468	1298	1472	1296	1497	2106	1495	1493	1577	2179
595.116961855613_0.3152712	673	1038	753	818	713	724	1290	763	1065	741	995	900	961	901	953	1379	1617	1528	1154	1109	1998	1279	1361	1481	1047	2857	1219	1019	1557	1424	1728	1671	1909	2049	1978	863	2490	2331	2933	2176	1413	1184	1033	1287	1621	1069	1284	1080	934
521.202120828694_3.258397	5022	6492	5511	8321	6590	9155	4937	6285	5334	4576	5555	6131	6407	5968	5588	5182	5301	5420	7146	6688	5471	6069	6766	5879	5821	5803	5341	6225	6584	6031	5510	6032	6589	5599	6339	5646	6288	7441	5928	5944	7008	5696	5665	6092	6417	9553	6474	5851	5978
459.347569792841_7.143394	0	0	0	0	0	0	0	0	0	0	632	766	1029	1085	884	1042	1103	1445	1126	1114	996	897	741	1034	1275	794	786	973	767	892	567	822	581	544	510	769	1078	976	667	920	775	746	660	958	633	687	856	596	500
433.206821273229_2.629043	2080	2247	2486	1963	3186	1905	2204	2106	2203	1893	1634	1793	1739	1866	2064	2476	1719	2867	1773	1640	1777	2245	1856	1797	2156	1757	1953	2126	2060	1973	3168	2388	2007	2543	2105	2005	2059	2302	2074	2040	1966	2087	1843	2710	1996	1909	1737	3080	2242
1001.22794320463_3.0280535	2367	3888	2863	4335	1879	5327	2381	2869	2837	2662	3107	1429	1870	1556	2117	1974	2523	1888	1752	2237	2322	2107	2243	2166	1741	1675	2763	4025	1806	2959	2671	2390	2601	2452	2245	2628	2255	3023	2766	4130	2320	3063	2408	2404	2375	2865	3013	2472	3108
623.27163507462_8.641671	0	0	0	0	0	0	0	0	0	0	846	760	1410	1414	892	1265	1438	1304	1416	1374	1404	1493	1285	1772	1505	922	1123	1187	1227	1242	1143	1652	1240	731	1064	1132	1731	1713	988	1445	1346	1639	1112	1323	1430	1018	1176	1081	853
527.335052761996_7.6885376	0	0	0	0	0	0	214	0	0	0	918	1187	1125	1521	737	1883	1790	1586	1721	1676	1163	1039	1258	1108	1126	1161	721	1136	1465	1082	891	973	898	628	648	859	1062	1217	1434	1098	847	949	663	947	1194	856	922	636	1037
139.040308386165_2.54243	1110	1269	1605	1508	1795	0	2612	1210	1286	1367	1264	1427	1302	1595	1623	1837	585	1328	1525	1472	1230	875	1049	1246	1404	820	1547	225	1589	1514	1412	994	857	1230	1337	1313	886	1211	1156	560	1155	1376	934	1780	1269	1149	1282	1178	1217
969.233919365389_2.4887242	1972	2030	1828	2103	2488	3081	1941	1702	1821	2374	2267	2221	2070	2316	2069	2340	735	2510	2369	2230	2100	2739	1922	1899	2309	1790	1683	628	1926	1925	2242	1946	2238	2237	2182	2513	1627	2332	1602	1304	1597	2445	2966	2017	2611	2611	2391	2267	1539
727.384863057601_7.352437	242	0	204	0	210	0	0	0	0	0	643	249	1045	730	878	1173	1280	629	605	1630	2621	1472	2170	2077	455	3253	898	940	2874	1407	545	2162	426	346	283	732	2545	1726	2065	1887	1242	1323	1392	986	761	1120	1003	890	1189
258.056778160356_0.2932454	1316	1469	1795	1235	2181	1724	1830	1797	1181	2048	1877	1505	2004	2076	2302	1925	1459	1717	1596	2271	1599	1493	1606	1539	2254	1620	1705	1477	1207	1547	1365	1572	1244	1054	1336	1778	1435	1053	1133	1283	1886	1710	2571	1785	1401	1598	1540	2056	1495
623.217920775624_2.933961	1617	1791	2294	2140	1859	1369	2130	1756	1254	1390	673	992	935	964	1121	965	674	945	921	1081	1455	793	1270	1167	919	1041	972	1523	1212	1115	1082	1219	1160	855	1093	1024	1298	1128	1464	1142	1481	1147	1363	899	1188	1003	1075	1076	882
297.061755375086_2.2499173	1450	1763	892	1155	1562	1482	1016	1179	1332	899	1212	1287	1206	1381	1391	1287	1593	1426	1342	1220	1204	969	957	999	1162	712	1183	1007	895	1145	1346	1045	1311	1052	1117	1430	1107	1245	1174	1126	1308	1253	1097	1032	1179	1544	1067	1104	1088
750.677729700423_2.2879765	847	1229	792	1114	944	267	737	979	1438	931	1384	1244	1383	1445	1322	1358	423	1513	1645	1440	999	1160	1642	1208	1388	1272	993	0	1330	1025	1409	1690	1046	979	1100	1447	1248	1451	1335	205	1605	1061	1033	1090	1749	1075	1340	1435	1277
471.366537663179_7.5734286	336	0	249	225	363	428	341	447	350	478	1039	0	2505	1434	2399	2222	3164	0	1045	3451	8105	4681	7361	5470	1597	1614	1303	965	4884	2106	1518	6197	908	679	955	1833	6392	4525	5925	6645	1872	1844	2343	1506	1500	1335	1438	1516	1308
310.56133020619_2.791358	2317	2429	2706	2613	2450	2573	2572	2200	2503	2478	3136	2521	2352	2967	3748	3228	2686	2864	2612	3507	1996	2182	1636	2261	3471	2170	2801	2425	1742	2069	3506	1681	2830	2695	2470	2614	2159	2414	2577	2717	2569	2549	2693	2782	2536	2419	2977	2490	2911
505.134099520109_3.8072271	766	720	721	752	826	644	524	1026	580	749	1090	1602	1446	1136	1420	1106	1056	1396	1514	1240	1097	1739	1252	1634	1252	1087	1471	1656	2189	1274	1572	1571	1164	1105	1400	1108	1532	1653	1449	1427	1361	1714	1324	1345	1072	1139	1047	1364	1367
281.050785626562_0.30036858	1264	2092	1926	2156	2059	1585	1655	1471	1862	1341	1624	1762	2168	1851	1787	1162	697	872	1255	1001	1707	2106	1400	1824	1537	1140	781	933	1070	889	1189	1901	1252	1247	1513	1307	1133	1407	1057	1073	1730	941	1665	1376	1254	1639	1356	1481	1502
297.11915570217_2.1492682	7158	8106	8863	6481	12248	6694	8259	6150	5963	9859	4302	8146	6631	9003	5996	6927	3880	8639	7934	4738	5130	7804	3717	6737	9700	4255	6598	5230	8581	5201	9392	6463	7128	11038	6984	6757	6655	7104	7701	6149	8105	5105	6458	8788	5898	5761	5952	9044	7616
413.001184184815_5.4240565	226	0	205	0	0	0	207	0	0	0	594	1477	1024	906	1244	628	965	1782	1072	914	1151	793	884	646	727	461	613	770	1437	743	1067	644	540	843	532	962	1245	922	627	1194	601	681	968	721	669	800	755	996	653
459.348057310744_8.248899	0	0	0	0	0	0	0	0	0	0	492	649	1065	1162	520	1134	1014	1562	1688	1592	845	1082	889	1125	737	799	794	917	1275	1072	347	1069	341	281	373	784	1388	1105	1394	917	986	687	571	628	721	810	678	1002	680
231.123453874575_2.967677	1727	2054	1871	1353	1935	1474	1786	1517	1593	1280	1215	1230	1307	1235	1365	1092	1260	1291	1046	1512	1195	1253	947	1098	1468	1099	1205	1202	1412	1268	1876	1680	1143	1270	1556	1417	1530	1563	1075	1445	1301	1144	1400	1240	1988	1854	1367	1502	1269
457.17152186298_2.4620476	1303	1860	1504	965	1732	1469	1494	1371	1372	1813	1026	1599	1052	1512	1113	1599	205	1024	1082	1023	841	921	510	897	1177	614	1068	211	788	885	1301	928	1221	1331	1280	1260	947	852	1200	907	1101	1603	1134	949	1149	1028	1357	1362	862
863.182185315459_2.3992476	2848	2942	2665	3317	3546	3249	2462	3705	3633	2407	2600	3953	2160	4401	4448	4466	3911	4305	4190	2570	2532	2755	2333	3096	3445	2328	3013	2773	2902	2612	3106	2582	2939	3000	3546	3629	2997	3631	2979	2670	4023	2250	3173	3304	3252	2519	3418	2418	3494
746.647672403476_2.3964562	1862	1640	1792	2034	1718	1904	1855	1887	1756	1588	1570	1776	1836	1524	1863	1591	1538	1753	1536	1430	1159	1079	1022	1424	1880	1442	1831	1639	1287	1420	1759	1260	1351	1322	1357	1457	1324	1579	1547	1292	2005	1565	1916	1110	1436	1656	1619	1154	1801
552.134400582206_3.2819133	1977	1832	1430	3554	1733	4446	2027	1502	2990	1666	2639	3571	1603	1494	1943	1640	3119	1958	1643	1825	1430	1475	3289	1786	1945	1841	2915	4054	1733	1987	2584	2818	2196	1859	2475	1520	1871	1757	1955	1777	2207	1728	1693	1641	2333	2065	2305	1693	1647
488.880850224427_0.27033076	2754	3381	3371	3758	3355	2976	3883	2781	3192	3515	2125	2746	2158	2903	2429	1961	964	1444	1426	1268	2382	2907	2021	2825	3126	1316	1250	1070	1705	1667	2672	1821	1749	1791	2475	2113	2426	2066	1485	1740	3029	1930	2657	3616	3069	2102	3354	3133	3053
357.082996162529_0.6686897	321	201	311	0	322	321	281	310	350	280	1510	377	1890	1659	2823	2242	2030	1484	2111	3043	322	516	2129	292	306	2267	823	641	1671	863	290	2228	340	367	244	263	221	214	437	389	393	370	318	508	440	299	393	394	302
141.019740859749_0.6260509	403	767	469	434	623	390	349	318	434	654	1320	485	1388	1307	1666	2063	1528	1229	1547	1697	298	488	345	428	449	368	557	543	326	444	597	435	462	420	678	664	437	377	509	465	524	503	424	737	464	534	598	585	495
485.109034683998_2.690353	1590	1431	1517	1600	1466	1622	1643	1317	1605	1262	1195	827	1247	734	927	855	776	744	955	949	782	859	867	955	915	775	1133	775	966	981	914	931	918	1024	956	1153	859	846	830	1044	1499	1028	907	1080	1002	945	825	1106	818
475.217328502402_2.7021697	1882	1836	2103	1886	1943	1496	2047	981	1852	1658	921	931	944	768	1142	1085	692	1092	949	801	1183	1096	801	1941	1044	1051	1618	825	1626	1659	1394	1659	1517	1333	1110	1171	1334	1249	1358	1152	1643	1146	1349	1412	1163	1143	1367	880	1706
594.118842547121_2.8578389	3285	1490	3035	3419	3026	2385	3165	2585	2621	2838	1928	2186	2897	2239	1682	1759	2603	1562	1776	1625	2546	1733	1969	1919	2095	2314	2925	3177	1799	3441	2079	2620	2199	2246	2346	2867	1792	2177	1947	2917	2011	2241	1827	3246	1856	1980	2159	2175	2196
285.04057431167_4.8939586	306	263	239	243	341	274	393	383	260	437	908	1439	1457	1331	1290	1348	1886	1531	1836	1455	1382	1374	2128	1209	1120	1581	1251	1458	1317	1590	1020	1201	983	953	1011	1332	1418	1691	1629	1481	1160	1502	1318	1457	986	1140	1172	1111	895
591.114607689004_2.4080167	4601	4188	5029	4679	4725	2328	4523	10054	8542	5120	2502	4384	4546	4333	4079	4826	3815	3951	3027	3831	4801	4906	4225	4361	4643	5147	4513	3608	5438	4135	4913	4156	4542	4966	5046	4143	4504	2449	4819	4266	4210	4365	4270	4639	2312	3472	4209	4770	4576
553.1282261119_3.456407	848	1317	1014	1255	1350	1419	1004	1623	1402	1039	1280	1751	1495	1849	1390	1597	1695	1636	1517	1698	1494	1780	1531	1775	1748	1549	1529	1574	1550	1704	1542	1377	1724	1725	1729	1628	1984	2111	1888	1884	1544	1680	1359	1435	1582	1166	1563	1753	1575
864.692888591833_2.4292383	2681	3142	2796	2648	3131	3141	3496	2722	3192	2855	3726	3280	3015	2731	3643	3352	3448	3398	3362	3695	4412	3212	3019	3156	3176	3977	4543	2869	4137	2986	4447	3784	2874	4521	3416	3225	4088	3134	3429	3322	4505	3641	3677	4617	2647	3313	3442	4392	3258
315.093116608177_0.2919193	1951	3742	2828	2797	3534	5032	2580	2062	3648	5167	4384	5842	4555	3237	2992	4880	4924	5212	4388	4088	3973	5061	4852	4457	4912	4160	4711	4130	4798	4126	4448	4406	2582	4187	3706	3366	3341	3309	3101	4589	3554	3335	5214	3895	4527	5080	4898	4553	3786
523.155616736886_3.4368794	2004	2779	2190	1995	3145	2542	1894	2250	2014	2084	1140	1356	930	1436	1165	1308	1421	1294	1339	1371	1260	1489	1166	1292	1558	1191	1153	1499	1328	1567	1620	1704	1237	1383	1477	1412	1521	1213	1564	1420	1917	1396	1319	1519	920	1179	1237	1448	1381
713.165095272037_2.8913817	11055	11363	10963	11405	10718	11268	12146	10310	11392	11693	9013	8230	8928	8594	8189	9215	8466	8337	8595	8479	10318	9620	8668	8931	8731	9349	9999	9677	9681	10292	9573	8877	8649	10083	9618	9686	9570	9186	10042	9851	9404	9233	9225	10021	10279	9048	4184	9769	9701
475.233324936512_6.3836884	0	0	0	0	0	0	0	0	0	0	0	0	263	215	0	0	0	248	823	4338	0	689	0	0	0	0	0	262	206	382	0	0	316	210	0	0	0	0	0	0	315	395	382	289	325	268	382	217	265
310.059553155462_2.8928754	1349	7183	1081	1491	1677	1442	1165	4896	5913	1166	1448	1276	1352	1381	1636	1523	6451	1198	1414	1761	1506	1556	1014	1141	1465	1503	1316	6704	1331	1171	2147	1375	1409	1503	1326	1334	1195	1216	1129	1402	1083	1418	1133	1144	1800	1510	1290	1129	1755
701.189935004114_0.30215007	890	1306	1349	1495	1432	1478	1178	1451	1274	1265	1538	1683	1364	1162	1188	1241	1922	1699	1544	1511	1312	1131	1257	1547	1241	1362	1597	1732	1414	1624	1168	1999	1340	1155	1142	1596	1019	1746	1083	1158	1328	1138	1913	1109	1687	1940	1430	1439	1532
287.056072241645_3.5309696	1669	1851	1662	1239	2085	1842	1457	1630	1624	2185	2002	1980	2643	2106	2321	2270	2287	2395	2279	2468	2159	2412	2284	2331	1962	2221	1771	2490	3017	2031	2159	2587	2521	2187	2726	2319	3041	3195	2322	2023	2801	1797	2271	2463	1866	2418	2545	1813	1760
723.206915449658_2.635118	2331	2381	2329	2449	2757	2517	2589	1869	2191	3010	2014	2213	2240	1955	2628	2594	1454	2211	2282	2003	2005	1921	1433	1600	2200	1261	2212	1631	1554	1930	2644	1598	1910	2665	2393	2037	2142	2520	2258	1761	2696	2268	2524	2995	2246	1554	1697	2058	2216
773.133337719287_0.3132777	373	492	828	497	509	477	700	430	491	846	641	652	829	866	849	1082	1158	937	891	1064	946	725	1037	783	736	1421	800	813	1405	987	905	798	839	1111	947	783	1272	998	1254	1146	773	603	679	876	1003	856	792	920	871
447.13104431706_3.798215	243	331	249	269	494	329	357	333	246	0	1346	1517	1850	1921	1416	1522	1376	1752	1586	1845	1485	1541	1230	1461	1268	1305	1329	1862	1691	1679	1407	1359	1308	1057	1362	1822	1737	1547	1698	1380	1667	1067	1170	1863	1422	1825	1471	1393	1718
704.163882998173_2.6977468	1895	2124	2634	1973	1647	1964	2690	1918	1571	1995	1832	1744	1559	2013	2069	1563	1459	2079	1792	1416	3989	1960	2150	2513	1665	2758	1911	1736	3674	1755	1857	2522	1654	4361	1592	1605	2160	1828	3078	1674	1651	1700	1827	2039	1809	1877	1529	2796	1936
521.150397091522_2.2912328	3878	3519	3165	3488	3845	3265	3103	3077	3140	3172	3701	3550	4328	3666	4426	3581	1183	3849	3898	4046	3144	3453	3824	3815	4082	2992	3520	632	3173	3213	3336	3270	3760	4188	3718	3992	3721	3391	3904	3404	3719	3834	3631	3246	3406	1635	3480	3838	3619
509.129817442842_3.4113827	814	738	602	750	983	752	740	920	708	941	920	1025	1083	1088	948	934	1367	1089	896	799	876	1015	717	1023	1265	774	1191	1120	930	857	766	944	1061	731	1064	1030	1498	1291	1164	1491	982	1265	1298	918	883	1027	1307	1022	1153
523.34012572929_8.439514	0	0	0	0	0	0	0	0	0	0	521	696	1223	955	558	1192	1311	1376	1333	1592	754	1140	778	843	1180	685	1045	1232	1336	1218	481	1074	477	245	372	861	906	1288	867	1042	874	689	655	943	771	1011	641	1026	706
545.11140575203_2.2240462	1170	1287	1322	1627	1382	1408	1227	1278	1253	1181	1284	1731	1475	1387	1242	1584	0	1448	1351	1454	1069	1144	393	1161	1377	1156	1236	690	1121	1272	1213	1031	1170	1191	1434	1641	1256	1078	1314	252	1223	1149	1641	999	1298	1058	866	1250	1515
754.147232577585_2.365304	1285	1271	998	1283	1127	1469	1709	1564	1373	1097	1088	1478	1206	1196	1514	1405	1175	1224	1254	1795	916	1086	1389	999	1631	973	1380	1112	925	1062	1074	1211	1267	1127	1319	1040	1129	894	1051	903	1622	1143	1815	1306	1081	1191	1127	1263	1095
319.045967292994_2.3768952	919	1038	713	776	1041	819	660	852	755	1032	1132	1047	1010	1314	1069	920	514	876	913	1561	581	762	749	631	1218	556	798	286	603	863	1036	621	1112	837	1098	905	683	956	893	834	918	1066	798	1116	719	1096	1089	1054	670
789.280678348471_2.4948516	1167	1371	1148	1095	1962	889	1753	949	1142	1086	923	848	1195	1182	1256	988	1038	1281	1170	910	783	799	730	1017	888	868	1124	1078	1080	972	1133	1065	1083	1396	1012	1180	1285	1157	1129	1012	1607	1181	1128	1155	1015	794	1001	1057	1311
903.175019320387_2.7608476	3751	2938	3796	2496	2684	2233	3058	1982	2328	2215	1752	2205	2209	1693	1808	2104	1310	1605	1508	2094	1776	1872	1699	1958	2075	2089	2832	1544	2207	2152	1935	1809	1827	2598	2546	2032	1702	1677	2154	1702	2147	1594	1482	2350	1718	1586	2330	2068	2520
807.341539862889_5.5238676	274	329	248	0	317	425	0	308	212	332	924	1266	1054	1326	1430	954	1152	1460	1312	1399	659	1036	1301	1023	1081	871	914	996	1512	1184	1397	1110	949	889	1001	887	1483	1471	1267	891	816	805	1142	940	722	821	893	811	754
517.140113444417_0.3038375	1337	2144	1631	1901	2048	1820	2108	1744	1535	1549	1860	2072	1787	2221	1775	1477	1629	1989	1917	1652	1510	1580	1692	1712	1993	1482	1359	1702	2200	1760	1299	1946	1287	1464	1548	1860	1665	1404	1159	1075	1706	1727	1807	1516	1397	1432	1813	1654	2538
415.124393658525_3.513856	1245	1739	1089	1093	1600	1296	1426	1299	1319	1092	980	1292	1379	1575	1080	1275	1412	1234	1450	1461	1400	1140	921	1438	1097	1324	1101	1288	1210	1368	1191	1116	1586	1370	1048	1170	1245	1420	1400	1131	1319	1522	1163	1289	918	856	1118	1091	1141
852.208202543784_2.8428612	1574	1734	1694	1642	2740	1814	1709	1696	1550	1473	1958	1486	1415	2349	2280	1681	1580	1992	1170	1878	3155	1484	1423	2009	2497	3815	1667	1588	2899	1430	1615	1567	1405	1618	1996	1498	1600	1691	1521	1525	1491	1448	2267	1981	1655	1699	1685	2370	1783
521.347324311311_6.521617	0	0	0	0	0	0	0	0	0	0	975	909	934	989	983	1214	985	1129	1515	1112	863	1109	728	991	706	665	675	1161	1178	903	572	961	735	546	764	902	1367	1078	834	934	821	1163	648	751	788	619	709	797	847
393.11876230925_3.01184	903	1569	742	976	1040	1044	810	812	837	1126	784	767	1063	744	781	719	612	755	793	998	746	973	979	786	832	1097	784	1784	910	986	943	989	1067	901	1063	709	1033	792	859	792	895	924	801	905	606	1039	1260	1080	1003
435.148782592858_2.2451901	7972	8998	7827	8831	9923	8426	8112	8636	8534	4223	6847	9587	8008	9328	8779	8692	8964	11028	4698	7942	5205	7049	6627	7235	9419	5369	7975	7843	5741	6862	6673	5411	7178	7096	7607	8033	7351	7396	6821	5857	6761	7934	8192	7245	7300	9188	7194	7583	8242
569.634360666399_2.688972	1825	1596	1468	1704	1498	1482	1378	1481	1609	1861	1387	1411	1497	1493	1510	1354	1304	1674	1771	1245	1631	1812	1262	1609	1386	2066	1428	1244	1452	1403	1648	1630	1274	1361	1406	1591	1636	1146	1423	1308	2076	1237	1410	1215	1318	1409	1429	1913	1455
355.321588688108_8.811121	2475	2308	2157	2032	2246	3126	1147	3396	3086	2643	8485	2640	18217	10587	8452	33880	40877	13116	23296	51284	74895	41414	65488	68430	10933	127274	30496	40916	74350	51801	17623	48839	15135	8137	12282	14725	56381	45934	53471	54607	28376	29074	21244	26200	25337	17506	19233	25667	16816
345.061568044244_3.7078712	799	615	715	485	805	454	760	736	547	953	1634	1345	1437	1710	1418	1395	1730	1292	1532	2160	1614	1798	1448	1521	1447	1438	1172	1456	1570	1557	1686	1696	2237	1337	1674	1715	1714	1705	1600	1605	1849	1460	1300	1175	1258	1277	1039	1160	1179
253.093045526959_0.6164291	381	465	455	352	450	337	304	394	376	407	2019	557	2971	2354	3177	2789	3396	3035	4106	2972	330	1486	324	1632	473	320	814	907	495	570	525	321	404	411	406	351	325	389	431	382	582	496	745	663	592	474	648	495	714
277.033183846547_0.2897614	4584	8640	8889	9009	8156	12423	9933	6228	11479	10848	11760	12666	12362	8808	7360	9844	9712	9785	9655	7420	10293	9639	12627	9055	10336	11673	9180	11624	10599	9098	9653	11913	5575	12804	13103	8601	7786	9347	5809	10657	11152	6516	9415	9361	8347	12273	10846	9711	9822
249.061782440786_2.252465	1027	1468	1295	1013	1693	1239	1289	1053	1365	1028	1233	1704	1659	1281	1343	1005	416	1622	1255	1196	1115	1168	515	848	1420	871	855	201	995	841	1003	567	1138	1022	1090	1137	1281	974	953	756	1146	1249	1236	997	1461	1162	1458	1064	1086
183.030090119403_0.60108835	263	334	367	389	401	356	301	253	471	407	501	407	436	452	546	531	371	451	491	581	2102	1721	2267	1682	428	2466	372	213	1953	1507	551	1823	611	483	530	385	1033	677	868	551	424	306	434	533	331	314	414	311	379
415.071998156133_0.30799145	618	1964	1610	1518	1476	1879	1636	733	1526	936	1535	1329	1545	1215	958	896	754	1091	946	959	1060	1377	906	1003	1304	707	840	1186	937	876	1138	1698	1032	974	1322	1232	896	1188	793	837	1611	1138	1323	1442	882	1261	1053	1280	1038
135.029989585017_0.29177696	9672	21113	17543	17787	20422	20779	17095	11223	25646	22987	25572	30629	26999	21639	18589	30022	26947	29046	31384	24660	20597	23404	25623	19387	26740	25866	24500	28310	25042	25733	23803	22253	15384	23962	21404	20201	19573	20163	13403	21689	19816	15549	28675	21366	21345	24778	26792	23159	24375
576.629490096063_2.7703328	53071	52510	54464	54436	51694	53955	47142	50976	53299	53116	45806	44038	42812	41801	46081	46327	38405	43803	42071	42190	43115	45851	39037	39163	45651	39117	51469	42998	34346	45629	46270	38353	37079	49269	43874	48271	40851	42651	43978	44640	46630	21340	43599	48458	45742	45222	46760	46917	51282
365.07204990813_0.68799555	352	565	467	409	785	351	378	334	512	402	2687	797	3986	2329	4021	2544	2387	2458	2916	2555	375	395	243	423	736	346	257	345	355	292	490	426	480	483	521	381	437	427	470	338	640	639	790	608	611	537	765	537	512
743.359463143421_7.354668	0	0	0	0	249	283	0	0	0	0	381	256	792	728	890	783	1133	337	690	1293	2375	1286	2182	1773	405	2731	925	870	2314	1096	516	1686	275	475	505	461	1874	1656	1721	1898	1152	838	897	846	572	911	708	778	777
540.329909383662_5.8165693	777	465	558	277	962	1355	1587	1867	1769	1494	3297	3756	4775	5389	3836	24395	25757	25551	31075	30111	12064	9162	16048	11874	1466	19490	15494	18459	28893	23788	1740	17010	3076	2246	1537	14987	25822	22403	21105	17945	4753	11150	11053	9843	10354	9608	9577	10508	9489
425.049141234647_5.245715	0	0	0	200	0	0	0	0	0	0	800	434	650	506	959	524	582	1366	1177	1562	611	752	657	419	545	1089	470	602	552	887	526	948	299	344	418	842	1180	548	451	481	460	676	599	615	689	595	569	564	607
1000.72672917385_2.824604	1759	1933	3054	2006	1448	2120	2140	2683	3080	2323	1791	1716	2469	2297	1910	1769	1614	1648	2796	1485	1747	1673	1724	2083	2864	1982	2094	2953	1917	2592	1831	1846	1613	2534	2650	1993	1612	1650	2096	1612	1708	1806	2823	1896	1770	1895	2020	1846	2517
339.25423815115_6.4102187	0	0	214	0	0	0	214	253	269	0	869	1156	1751	1593	1253	1693	1772	1960	1986	2394	1448	1557	1105	1316	1312	897	1045	1071	1915	1153	868	975	862	655	744	1169	1327	1836	1836	1262	1333	1043	981	1498	1001	1135	886	923	999
642.144787737267_2.3984256	1084	997	951	970	1046	1089	999	860	908	1229	1020	1232	843	933	1119	1093	903	972	1129	1191	954	1015	797	1060	1140	818	898	893	892	850	951	1028	943	881	860	1005	814	964	921	936	997	844	1404	788	1083	974	887	1080	964
625.120187636589_2.5342755	1265	1077	1510	1596	2035	1464	1826	1015	1467	1674	1414	1304	1261	1256	1317	1234	2341	1126	1356	1585	1258	1437	928	1296	1318	890	1148	1824	1388	1204	1219	992	1111	1246	1215	1586	1507	1037	1287	1133	1212	1177	1326	1309	984	1890	1294	1212	1316
509.384362963537_8.150813	0	0	0	0	0	0	0	0	0	0	314	463	929	1106	521	1017	1008	983	1565	1548	1009	793	996	1344	583	1419	815	1118	1212	1176	357	1138	424	242	255	611	1505	992	938	974	847	817	534	493	777	750	619	702	543
228.088054599951_2.3550665	1101	1468	1362	1202	1480	308	956	1125	968	1139	1119	1671	1184	1597	1616	1405	208	1357	801	1355	764	892	929	986	1551	687	1221	206	1265	996	1742	850	1348	1304	1343	1175	1038	1305	1695	1226	1280	1682	982	1197	1235	1490	1175	1318	1243
185.021965841977_0.2925834	1845	3018	2952	2501	2837	2677	2889	2450	3032	2895	3246	3587	2618	2253	3102	3432	3353	3155	3839	3504	2936	3448	3069	2163	3238	3723	3653	2883	3039	3516	2821	2858	2166	2455	3144	2960	2678	2215	2848	2192	3103	2456	3533	2686	2622	2618	2768	3980	3326
555.329866837651_7.680072	296	0	209	0	0	245	0	300	0	0	593	345	909	520	986	814	1378	604	1040	1429	2951	1452	2506	2504	462	3760	765	992	1833	993	422	2108	514	401	441	498	2388	1875	1844	2500	858	834	752	559	738	721	716	489	543
381.09770219959_2.995205	983	992	1130	1348	1825	1910	1351	1352	1305	1436	1357	1042	1323	1139	945	917	1583	1456	1296	1212	1015	1140	1192	1312	1246	1231	1113	1191	1296	1134	1543	1299	1043	1186	1389	1044	1203	1309	1175	1582	1469	1444	1206	1225	1158	867	904	1269	1051
140.983259810771_0.31730545	63458	115945	87367	90034	93460	91737	65442	60272	84534	74843	96055	120157	102704	88324	69581	52344	47560	54750	52910	49715	59508	70652	81134	95820	96337	30405	38723	37841	50312	47752	73259	92399	78749	82234	84969	68664	63585	55980	42095	65060	91077	65607	93645	83047	71034	92406	85800	72723	69203
250.993242439009_0.31644368	1435	1917	1469	1670	1569	1702	2098	1319	1409	1904	1913	1459	1197	1324	1199	1728	2225	1661	2091	1366	1521	1474	1217	1484	1294	1415	2004	1993	1706	1761	1557	1664	1854	1583	1742	2445	1330	1648	1793	1542	1986	1176	2008	1500	1457	1356	1571	1639	1724
543.349749273607_4.9451637	0	0	0	0	0	0	0	0	0	0	480	737	1494	1537	718	946	1289	963	1398	1372	1380	1111	1552	1574	959	1510	848	832	1697	1803	789	1321	775	737	693	646	1505	1641	1212	963	999	1073	931	865	469	939	781	919	864
469.112655596225_0.3409405	554	450	352	644	425	427	559	546	430	529	557	518	519	519	653	530	892	572	648	550	582	759	738	640	581	1131	865	604	681	681	1451	627	647	736	1463	708	2779	1733	2082	2135	614	635	713	495	506	606	593	726	533
299.098448735625_0.42742127	803	1359	1369	1262	1790	1419	1060	1071	1681	1164	778	1062	1069	1037	1122	1110	1062	1527	1113	1022	503	412	827	396	1156	405	1030	687	465	593	777	432	836	717	739	1023	812	932	1091	922	1054	1268	1069	823	1035	856	964	1042	1190
437.12317271605_2.6321692	7131	5526	6786	5118	6334	4887	5625	5175	4884	5777	3966	3219	3586	3441	4261	4515	2971	4080	3146	3294	4164	3464	3372	4026	3998	3479	4678	2979	4430	4071	5143	3588	3629	5503	4528	3996	3532	3917	5096	3294	4644	3571	3975	4948	2816	3868	4213	5445	4121
465.118710312802_4.5164576	216	216	0	272	237	0	211	0	0	298	1037	1271	1183	1608	1263	1324	1415	1357	1587	1715	1312	997	1103	915	1328	1021	952	827	1015	1054	912	1231	893	674	768	909	1229	1377	1064	1122	971	1105	975	1255	1340	766	1202	868	864
867.202830248517_2.8160636	35151	34963	35680	37984	33888	36364	33950	34595	34021	34006	28719	28543	29412	26242	26851	28313	28061	26299	26654	28730	28103	26820	28060	28894	30275	28098	32115	30707	26615	31130	28584	26994	28946	30829	28805	32261	29659	30508	30604	31104	30433	13888	29311	31484	30939	30256	32167	31117	30049
603.615385191922_0.31609964	233	661	321	298	534	414	471	587	444	492	722	656	786	930	726	1173	1056	978	1098	1324	1594	1220	1463	999	825	2094	879	1222	1443	1007	1622	985	1300	1991	1735	816	2330	1444	2228	2364	757	760	964	927	979	870	1185	1336	981
766.134915885357_0.31428102	330	425	431	444	427	229	578	311	522	322	651	728	434	540	672	1121	793	702	1117	963	1145	948	870	707	398	1503	591	946	1017	1277	1358	848	788	1077	925	575	1485	1231	1178	1310	712	1034	663	601	835	695	951	883	721
655.128696262076_2.6622796	2128	1628	2166	2061	1810	1438	1918	1357	1585	2242	1201	1103	1314	1295	1255	1303	1047	1336	1051	1535	1193	1188	952	1037	1239	987	1628	1208	1035	1484	1688	1359	1209	1468	1362	1714	1428	1620	1301	988	1521	1876	1583	1750	1103	1239	1303	1468	1446
397.186385531184_2.3623002	1385	1415	1235	1487	1885	0	1244	1250	1547	1563	1544	1867	1314	1665	1719	1891	0	1714	1577	1320	870	1155	918	1226	1252	652	1733	0	852	1108	1739	910	1319	1398	1753	1439	1260	1290	1318	0	1835	1063	1571	1696	1114	1394	1294	1627	1603
429.358416955905_8.45245	270	0	355	231	262	240	238	234	0	268	562	296	1559	756	969	1771	2200	737	1109	3328	3866	2493	3623	3256	648	6003	1720	2070	5499	3269	908	2307	931	586	474	981	3298	3210	3226	3234	1501	1946	1255	1323	1345	1501	1345	1170	1060
664.646116845409_2.3575113	1150	1371	1294	1288	1144	682	1057	1133	1148	936	1073	1394	972	1141	1277	1443	488	1106	1461	1326	882	997	695	931	1463	1006	1458	459	1008	948	1191	991	939	1062	1210	1091	1018	983	905	631	1244	802	1049	1330	814	822	1252	1024	1084
251.092577718105_5.750887	0	0	0	0	0	210	0	0	0	0	624	598	2549	1250	517	415	306	482	2417	949	617	651	623	250	789	721	345	456	420	441	636	579	721	466	399	313	702	523	334	565	612	653	567	477	463	527	345	653	614
727.152566309145_2.6500635	2974	1943	2184	2564	2488	2275	2921	3097	2837	3250	2486	2484	2058	2337	2425	2220	1888	2423	2271	2449	1978	2434	2350	2130	2123	1900	2104	1638	2364	2199	2523	1969	2582	2905	2909	2601	1906	2453	2039	2707	2015	2610	2338	2958	2994	2336	2049	1774	3121
243.030409117919_3.2664375	2647	2110	1736	1323	1708	1652	1477	1652	2186	1756	1841	2749	3510	3816	2875	4007	2946	3469	3038	3393	3513	2919	4126	3260	3478	3311	3447	2209	4206	4076	3213	4247	2988	3489	3037	3143	3388	4067	3960	3872	3505	3937	2987	3654	3025	1745	3264	3397	3443
231.04602683789_0.28825682	29374	65586	61585	64975	61750	68870	67330	37907	65112	68141	86058	77670	68646	62256	56394	91599	84152	93894	82138	90392	73854	78808	88188	68190	76138	91104	90159	84650	89408	88333	74492	83105	39395	74940	76477	74640	82071	71381	43501	82186	77883	44363	83798	66593	71214	81481	84584	79682	83041
579.312027860489_7.076235	0	0	201	0	302	393	0	291	308	201	605	719	1455	1227	1225	1755	1531	725	930	2355	2444	2281	2240	2551	829	2735	1437	1063	2491	1376	771	2289	625	494	383	990	2359	2785	2055	2601	1108	1322	1291	1008	1100	1322	1266	1114	1625
263.040637579152_0.4323868	820	1217	847	865	859	911	771	952	1007	1054	909	879	987	1176	1262	1429	1102	1495	863	1345	582	549	515	534	838	465	1011	1083	724	967	879	793	753	744	650	923	880	1006	932	1352	890	1125	875	1294	836	1000	1379	1075	1047
501.115788961982_2.6369643	1545	1625	1399	1933	1433	1460	1299	1660	1122	1118	987	863	683	863	862	740	786	761	622	859	838	661	985	1176	1099	1243	1383	47191	987	952	1072	809	792	902	1073	1267	1143	939	967	983	1218	1274	937	1050	1135	1063	885	918	1383
321.082512956929_0.30915064	3420	3683	4513	4295	5735	4810	4288	4109	3832	3918	4222	4332	4283	4082	3989	4648	5243	5139	4483	5327	4066	3827	4004	5137	5262	3929	4540	4351	4662	4862	3784	4560	3095	3986	3510	4926	3474	3601	3267	3441	4706	2242	4800	4226	4486	4334	5026	4258	4848
587.321650625402_4.058884	0	349	0	203	394	355	0	235	0	264	1320	1369	1522	2019	986	1258	1480	1681	2054	1672	783	2162	1125	1517	1388	666	873	1415	1831	1303	1209	1561	1311	906	1161	1355	1858	2372	1805	1538	1002	888	1032	1241	958	1325	1110	890	821
619.442117138315_7.9449687	0	0	228	0	0	294	0	205	0	209	531	218	996	316	1148	2476	2630	1455	2090	3324	8920	2746	6787	4210	1254	12998	1563	1458	6237	1218	771	4332	630	545	853	886	5014	3464	5065	5265	1155	1133	1211	886	773	1148	836	888	815
607.4058204081_6.5001807	0	0	0	0	0	0	0	0	0	0	328	417	863	882	699	1138	1477	767	1239	1090	1073	1257	1140	1098	841	1212	477	1463	1835	1592	534	1027	1106	309	447	569	1742	1570	1272	1083	814	922	875	963	942	848	709	1181	626
359.244001093925_5.117304	214	0	0	0	298	0	0	0	220	0	1390	1308	1516	2078	1415	1195	1337	1738	1882	2145	1057	1155	1539	1496	1419	897	913	1033	1194	976	1683	1248	1406	862	1198	1021	1550	1422	1447	1220	1444	1244	1281	1116	985	1403	1018	1056	1156
285.077198620271_4.632341	332	516	304	398	333	237	289	439	263	327	945	1314	905	1193	1740	1262	955	1510	1296	1372	1020	1079	1028	1170	1056	1367	1181	1412	1055	1508	813	1109	866	1004	885	1234	1393	1728	1808	1163	1307	998	779	1134	1139	1018	883	1100	810
269.045725737942_4.687493	0	0	0	0	0	0	0	0	0	0	759	1492	1028	1131	905	1252	1073	1037	1045	1034	1025	1396	962	1361	1064	968	672	1246	1248	832	733	1058	852	1075	961	947	1225	1456	1079	1081	976	994	612	982	1109	871	746	663	933
315.051410902221_2.5434134	892	902	1070	815	956	824	894	769	900	1173	1291	1272	1026	1271	1211	1389	980	1498	1228	1268	801	881	533	762	1154	774	930	1031	812	772	1353	781	908	1397	1104	1676	948	918	1050	911	1060	1221	975	1432	1386	942	939	1057	1504
401.092807515185_0.30666333	1418	1891	1790	2075	2291	1747	2008	1244	1710	1360	1463	1797	2003	1955	1513	1280	1792	1584	1525	1658	1525	1438	1729	1931	1709	1412	1504	1873	1729	1826	1232	1810	1233	1770	1395	1739	1179	1435	1015	1328	2092	1573	1739	1470	1525	1912	1259	1989	2060
885.432028034443_5.2258353	234	246	0	229	405	372	306	352	360	426	1405	1888	1942	2207	2132	1793	1694	1724	2360	1783	1335	1781	1682	1531	1549	1570	1283	1380	1829	1734	1667	1425	1907	1337	1428	1434	1807	1946	1832	1867	1309	1251	1395	1217	1258	1111	1192	1134	1461
880.691495268678_2.847937	2945	2909	2944	3041	2877	3535	2936	2594	3099	2677	2562	2280	1532	2322	1563	2275	2748	1648	1404	2187	2284	2033	1407	1641	1452	2313	2494	2649	1687	2779	2249	1765	2063	2111	2328	2469	1837	2154	2377	2811	1783	2744	1810	2275	2218	2754	2524	1837	1979
439.136984570114_6.3184624	0	0	0	0	0	0	0	0	0	0	591	561	671	764	1571	517	2329	1213	1058	2243	941	1951	920	580	974	1441	873	631	820	1263	646	610	591	568	580	747	1166	816	918	663	770	838	536	827	961	777	732	663	652
461.114600426366_0.30367938	850	1720	1240	1210	1648	1822	1314	1133	1395	1521	1595	1180	1831	1411	1526	1511	1005	1038	1086	1201	1147	1475	1167	1769	1603	972	1395	1083	1236	1416	798	1247	1387	1380	1161	1663	902	1129	934	795	1581	1165	1812	1357	1991	1452	1364	1323	1402
649.369507778832_7.352928	0	0	224	0	0	0	0	0	0	244	399	257	659	451	797	833	831	412	506	1313	1598	1139	1326	1400	729	2160	818	695	1857	852	555	1694	328	315	396	641	1579	1380	1361	1696	585	913	836	627	524	816	725	702	619
504.308596966385_5.514536	0	0	224	271	220	0	270	255	278	232	1236	1440	1938	2176	1572	1841	1808	1640	2407	2239	2692	2461	2999	2815	2579	1442	1259	1379	2389	2412	806	3120	1443	1054	830	1629	3089	2849	2600	2625	2380	2053	1549	1714	1859	1751	1698	1552	1230
994.237379924401_2.8713443	2107	2260	1952	2441	2645	1952	2251	2050	1749	2061	1789	1529	2433	1771	2446	1731	1757	1413	2096	2565	3575	2882	2729	1881	2541	2956	2640	1415	2902	2764	2553	2379	2650	3270	1710	2449	2599	1977	3354	1974	2863	2062	2469	2145	2143	1989	2158	3094	2794
383.316682356023_7.709861	298	362	0	275	0	296	227	308	360	405	890	200	2035	963	885	1376	1818	565	864	2609	4397	2180	3962	3373	743	5898	1140	1437	3729	1469	754	2744	723	608	544	870	3677	4156	3174	3838	1307	1322	1471	1035	700	1227	1183	1099	1012
419.33736467255_6.173223	0	0	0	0	0	0	0	0	0	0	321	482	719	1201	813	892	1231	1119	1663	1054	1020	757	754	1241	685	1774	774	633	2041	1775	811	883	592	386	538	604	1366	1218	1136	781	699	720	689	644	687	925	787	650	628
327.045886580612_2.5466778	8366	6809	9578	7434	7971	7062	9111	5951	7271	7929	6500	4913	5261	5939	7979	6725	3603	5942	5132	4867	4350	4831	3056	5072	5986	3541	7382	3632	4828	5569	6501	3995	4765	6053	5103	5860	4448	4897	5569	4566	7043	4593	5446	6616	4072	4549	5761	6076	6822
735.649449216352_2.5251703	1159	1321	1158	1099	1191	1382	1258	1470	1452	1511	1248	1508	1042	1153	1281	932	1805	1213	1146	1170	1137	1170	1255	1067	1195	1023	1398	1351	1134	1072	1152	1320	1054	1096	1242	1450	828	1010	1216	981	1238	1107	1156	1264	1424	1102	1321	1514	1852
563.332801002957_7.9070754	0	0	0	0	0	0	0	0	0	0	503	1090	1494	1511	1140	1865	1358	1677	1707	1841	1173	1120	1104	1799	1358	1403	1229	1344	1485	1547	602	1027	522	409	655	938	1328	1030	1318	1107	1270	792	1024	1287	889	787	1146	964	925
245.012623330902_2.8628871	2163	2144	1376	1321	2525	1597	1305	1513	1840	1771	1767	1666	2230	1991	2283	1702	2316	2017	2085	1969	1386	2088	1969	1510	1638	1162	2099	1514	1884	1407	2120	1773	1530	1372	1865	1528	2301	1823	1965	1704	1371	2383	1880	1431	2291	1717	2181	2131	1811
555.259517189571_6.883165	0	0	0	0	0	0	0	0	0	252	965	1579	1050	1513	1203	1282	1318	1350	1789	1458	1066	1222	1191	1150	1598	1032	839	1085	1350	750	635	1125	812	655	600	870	1327	1412	1452	1317	1063	1164	851	870	840	782	1030	705	1237
363.108185923651_3.2565749	2731	2266	2678	2649	2317	3192	3022	2591	2464	3104	1092	1921	1231	2272	1331	1756	1207	1494	1660	1468	1412	1596	1473	1407	1310	1347	1460	1466	1568	1552	1546	1232	1155	1252	1530	1366	1462	1417	1188	1566	1479	1652	1442	1724	1731	1223	1133	1147	1194
325.048369768258_3.0843673	1759	1730	1520	2095	1599	1664	1323	1560	1479	1436	670	496	600	503	468	587	622	440	446	529	708	502	583	723	828	804	818	650	941	1151	774	821	535	874	697	623	898	822	661	1206	938	924	943	955	647	662	709	794	898
473.165602527221_3.2775824	1297	1554	1041	1075	1687	1236	1048	1241	1370	902	1046	1206	1666	1302	1309	1089	1418	1319	1258	1229	1148	1470	1650	1207	1269	1023	1031	1117	1446	1657	1364	1191	1310	1200	1332	1069	1363	1409	1187	1583	1252	1322	1431	1384	1107	1675	1419	825	1353
933.187194164187_2.8729856	1322	1001	1583	1467	742	1082	1246	1246	1455	1301	575	893	663	595	526	640	546	508	586	637	750	525	579	487	707	738	758	612	547	848	870	690	545	760	703	648	647	693	709	676	950	589	675	947	645	663	768	677	654
347.112711346402_4.053406	1574	1206	1201	710	1938	1328	1252	1256	1595	1590	2399	2062	2240	1866	1880	1815	1884	1976	1758	1893	1755	2044	1485	3098	1933	1900	2260	2513	2624	2335	2398	2575	2420	2431	1801	2656	2230	2674	2832	2533	2123	2681	2051	1670	2607	2344	1879	1787	2010
503.357347802798_5.397717	0	0	0	0	262	0	0	0	0	200	628	1179	2884	3021	1545	1706	2145	1881	2800	2281	1963	1891	2334	2426	1496	2825	1601	1208	2909	3237	1870	3269	1910	1244	1724	2131	2908	2143	2689	1988	1802	1610	1873	1746	1244	1771	1283	2200	1565
517.352946905208_7.61854	0	0	0	0	0	0	0	0	0	0	790	1165	2194	2139	1050	2052	1866	2153	2435	2301	1118	1821	1630	1669	2030	1472	1330	2066	2182	1842	668	1254	898	747	761	1340	1635	1666	1615	1395	1070	1548	1503	1694	1387	1137	1231	1261	970
461.165743269532_2.8322356	1870	2336	1801	1690	1944	2173	1590	1619	1659	2060	1869	1289	1692	1342	1515	1356	1946	1354	1182	1382	1357	1253	1864	1624	1376	1627	1647	1555	1770	1981	1386	1753	1701	1489	1477	1331	1685	1387	1053	1696	1725	1932	1787	1684	1451	2005	1196	1290	1376
259.876605200544_0.3177799	291	603	352	571	521	368	821	328	487	450	1085	924	705	600	505	1284	2007	1512	1214	1425	470	339	952	497	811	906	1781	1101	1305	1355	509	827	750	510	799	1148	593	698	328	709	704	520	741	731	865	685	711	782	737
590.981854103762_0.5160242	799	966	914	828	979	932	828	672	973	1259	1136	1028	1020	1100	1467	908	645	825	857	1288	444	823	408	513	1003	258	975	776	292	1082	631	475	827	724	707	654	561	647	516	523	924	777	866	804	803	972	954	1340	1047
365.047147617151_0.30385914	0	2017	1577	2115	1661	1929	1971	1598	1674	2333	1958	2453	2491	1706	1644	1682	1821	1613	1777	1295	1574	1489	1324	1383	2063	1403	2023	1572	1615	1450	1548	1707	1895	1556	1523	1785	1170	1581	1452	1175	2049	1578	1752	1473	1656	2027	1614	1497	2317
168.04062624285_2.3116205	1205	1075	1021	781	1437	1303	1178	1031	1547	1021	952	1020	1261	1412	1220	1459	1098	1406	1317	1329	1014	1168	1227	945	1094	761	986	1166	967	986	1166	1234	1208	1055	1594	935	1528	1148	996	1069	1446	1034	1149	1044	1278	878	1440	1146	1059
411.108189643072_3.3539083	5728	7070	5736	5749	7480	4538	6030	5206	5444	6006	1537	1785	1828	1651	1121	2160	1336	2117	1903	2145	2078	2070	1490	2160	1952	1791	1697	1035	2445	2422	2085	1838	1794	1920	1814	2052	2461	2478	2833	1711	2760	1733	1947	2428	1636	1673	1752	2052	2063
467.205909213246_5.5797577	313	0	0	0	518	214	327	250	250	300	1506	1223	1190	1395	1177	1417	1956	1522	2950	1424	1457	1988	2043	1088	1030	1021	1545	1286	1421	1357	1138	1049	1386	1476	1580	1063	1745	1168	1775	1461	1162	1243	1171	1467	1611	1459	1211	1603	849
882.189960388526_0.31146893	416	527	487	467	498	589	367	346	480	397	545	625	711	769	969	791	1007	536	1035	874	1641	1160	1281	773	512	2593	919	806	1235	914	1982	893	1177	1482	1570	507	3201	2488	2902	2536	743	829	627	1127	829	696	737	826	1003
114.988787839393_0.2577026	6759	4638	5007	4731	4910	3790	4839	5328	4022	4211	3806	5122	4968	6354	7483	4440	3729	4343	4532	5493	5762	5536	4028	6770	5951	3810	5269	2740	5720	5786	5512	3900	7561	4290	4317	6688	6232	6220	7363	4125	4948	6880	4718	5641	5255	3500	4969	5056	5278
519.38862994744_7.3603783	0	203	258	0	0	228	278	277	314	280	448	554	1239	765	842	993	1401	0	603	1371	1563	1031	1765	2611	706	2399	906	1091	1864	1180	449	2223	445	320	383	592	2050	1589	1720	1873	848	868	1178	1016	930	1084	1016	963	759
898.190296497575_2.3295074	3238	3179	3197	3120	3947	3489	3430	3433	3371	3074	1619	1643	4393	4341	4894	4043	1453	4855	4805	4052	3081	3901	3638	3327	3573	3056	3570	3548	3048	2808	3456	3468	3613	3806	3378	3859	3556	3839	3684	2878	3558	3423	3667	4306	3387	3616	3360	3915	3200
439.087350807603_2.4180393	1413	1728	1342	1654	1413	2259	1016	2289	1850	973	1596	1713	1718	1389	1129	2030	1596	1740	1568	1799	1447	1106	1147	1106	2143	1469	1868	1467	1233	1167	1613	1042	1345	1229	1481	2392	1113	1344	1305	1266	994	1592	1677	1632	1223	1876	1780	1706	1949
505.31545184908_6.5781693	0	207	0	0	208	0	0	0	0	213	883	840	988	1336	1067	1247	1041	1453	1089	1302	1011	1075	898	910	899	659	826	990	923	759	746	999	772	640	893	975	1049	885	1144	898	885	760	1102	891	798	823	774	698	706
995.608755919606_5.486385	0	0	0	0	207	0	0	0	0	0	406	586	825	775	564	625	719	653	1141	884	1167	1514	1510	1836	1192	1221	395	491	885	1291	217	1844	368	0	444	720	1420	1553	1399	1279	608	743	643	801	625	576	620	573	531
641.22295382083_3.9086761	0	255	211	0	205	217	346	258	217	0	1382	1379	1302	1547	1348	1566	1577	1490	1569	1548	1200	1789	1502	1480	1494	1112	1170	1316	1464	1489	1907	1554	1492	1063	1650	2006	1679	1904	1584	1244	1933	1101	1196	1433	1238	1427	1296	1168	1343
799.152670994824_2.4444935	1264	1406	1520	1345	1941	487	1504	1291	1255	1513	1513	1754	1868	2800	2325	2171	464	2394	2053	1942	1253	1558	930	1300	1785	954	1491	518	1319	1429	2269	1042	1283	1837	1743	1563	1663	1914	1711	1108	2370	1723	1926	1818	1286	1466	1608	2027	1921
399.347867710932_8.837186	289	360	282	0	248	263	0	354	354	225	850	269	1233	723	757	2433	2818	1067	1586	3495	6479	2584	4773	4014	1232	10327	2410	3171	4699	3367	1267	3222	1084	1080	1166	1362	4162	3161	4396	4625	1523	1819	1430	1764	1643	1202	1334	1568	996
597.181260971326_3.3297727	1012	1366	1102	904	1528	1834	1160	1021	1072	1066	1700	1177	1200	1683	1147	1402	1580	1293	1366	1406	1475	1390	1237	1620	1699	1223	922	1470	1397	1176	966	1694	1589	1089	1178	1301	1443	1701	1251	1595	1209	1158	1544	1454	1436	1781	1177	1388	1291
755.144247142625_0.31478882	542	518	493	533	555	521	530	493	496	481	757	446	653	704	847	903	1020	802	1227	907	1021	783	1154	672	525	1304	762	884	784	949	997	613	1101	870	831	717	1205	1291	1538	1577	665	762	743	625	716	890	700	1107	896
513.018884605645_0.2934147	1245	1740	901	1183	1518	1079	1066	1188	1714	1271	2144	1785	1785	1472	1803	2646	1618	2046	1671	1609	1525	1903	1592	1455	1455	1864	1604	2475	2088	1498	1775	1912	1151	1884	1747	1021	1424	1201	998	1720	1442	1377	1832	1719	1909	2204	1998	2353	1683
369.067006818772_0.30682686	595	1455	1107	1311	1257	1247	904	772	786	1181	1207	1433	1210	1129	1031	694	840	697	712	1025	1133	1093	1299	1026	1460	627	598	873	710	1113	1286	1088	783	1056	1232	892	665	811	704	665	1440	1166	1428	971	1007	1002	1000	1106	1044
413.305974472109_6.9707084	0	0	0	0	0	0	0	0	0	0	892	877	1105	946	748	1474	974	1045	1228	1205	671	835	788	952	1191	677	687	822	869	868	573	925	565	404	467	638	903	1035	896	711	646	650	665	901	562	615	719	649	694
610.6130222258_0.31577772	334	370	384	466	522	481	614	325	422	544	685	578	516	607	730	877	687	669	868	984	1052	747	946	934	696	1175	883	867	1104	875	1484	1226	689	936	984	728	1309	1144	1127	1266	763	725	579	836	790	883	850	885	944
442.200560705941_3.0661492	1308	1517	1208	1117	1444	1650	1199	1670	1111	1290	1250	1116	898	1054	1102	1077	947	1410	1015	1088	861	1265	1211	1277	1068	1282	1301	1195	1227	1213	1318	1062	1217	1034	987	1115	1453	1523	1067	1019	1204	1564	1218	1142	1570	967	1175	1232	1481
517.197116365046_7.048484	257	224	0	0	263	257	0	0	0	0	689	528	1007	745	856	803	568	844	1036	784	1682	1563	1551	1882	1420	735	624	722	782	897	1008	1452	1404	920	1161	987	1017	1255	1116	1114	872	1314	1240	1286	1069	1247	842	1040	834
225.077030543362_6.3138995	0	236	0	220	0	0	0	329	0	0	1076	1315	1145	1648	2393	1400	4940	1729	2023	4720	1283	3446	1624	1157	1130	2275	1091	927	1673	1730	1332	1200	946	1284	1209	1228	2200	1247	1626	1366	1460	1715	1312	1907	1098	1267	1181	1322	1327
229.048605497961_0.2872545	90428	196434	184617	196132	184663	202551	203883	100899	190030	203795	245102	228566	224341	179602	164172	275776	256442	272114	251777	272441	239761	233456	256995	193019	241341	267860	258512	263075	265228	266904	234532	261301	118025	234901	239591	236727	242915	203218	141180	246003	239208	134204	245109	215020	221286	244208	244879	244011	244782
325.048526912535_2.5488842	23103	18091	26639	21714	24551	19326	28594	17088	19801	24852	15260	15993	14975	17358	18412	18656	10233	15249	16200	15170	14660	13785	8967	12899	16871	11497	21471	13279	12965	14834	18580	12774	15247	20696	17187	17683	13057	13632	15653	13534	19909	13877	16562	21006	12856	12820	15018	19228	18439
637.131505274177_3.1539385	1382	1380	1543	1656	1538	1915	1569	1443	1414	1804	940	657	1022	610	1059	919	809	711	718	1208	970	796	962	718	1265	1017	1156	950	980	932	1063	1230	825	1040	721	877	789	1002	1274	995	1161	1241	1166	907	938	753	965	1195	1074
916.206308875187_2.3401139	995	1021	1277	1241	1757	965	1048	1690	1550	1036	1386	1629	1923	1799	1513	1357	1927	1997	1651	1393	1025	1583	1112	1653	1440	954	1292	557	1105	1442	1397	964	1198	1275	1252	1411	1123	1349	1464	1294	1252	1592	1482	1324	1153	2020	1551	1624	1433
604.135919974641_2.5650713	1657	1903	1768	1232	1462	1512	1683	1452	1360	1662	1237	1691	1425	1586	1544	1512	1112	1328	1243	1265	1365	1298	1016	1067	1225	966	1154	678	1423	1112	1664	1050	1406	1282	1422	1424	1247	1153	1195	1147	1798	1348	1111	1335	1305	1158	1191	1373	1715
341.005498705096_0.29357842	1373	1246	693	791	1779	929	812	892	1119	1364	1180	1411	907	1487	1329	1882	1554	1897	1354	1151	974	1771	1604	1342	1649	1445	1113	1722	1533	1033	1397	1311	1217	1062	1526	1250	1090	1261	964	1254	930	1245	1059	1096	1295	1541	1605	1560	1387
629.170887445045_2.2847717	1038	1601	1501	1191	1863	1562	1556	1361	1257	1391	1924	1893	2089	2311	2149	2121	2296	2283	1873	1431	1289	1496	1313	1306	2262	956	1730	1352	1579	1162	1752	976	1786	1162	1758	1700	1187	1915	1658	1574	1475	1450	1808	1334	1377	2053	1615	2162	1911
145.01446790854_0.630458	467	487	400	571	587	362	215	371	394	351	1339	484	1091	1341	2217	1483	1851	1501	2098	2091	251	281	231	0	435	0	485	387	243	291	570	0	357	235	431	405	369	284	330	343	358	472	413	503	389	495	536	341	344
325.150835011856_2.3310065	1845	1333	1351	1313	1901	1562	1134	1138	1212	1423	1669	1494	1415	1964	1921	1490	0	1253	1875	1804	1198	1824	906	1309	1727	1011	1261	0	1064	1697	1625	1338	1215	1604	1609	1834	1435	1575	1634	284	2183	1378	1508	1791	1458	1389	1260	1904	1545
649.152898186542_2.8021138	1508	787	1318	1132	1055	982	744	992	1096	1139	559	796	641	545	713	802	638	653	698	730	864	713	717	945	743	925	940	897	939	845	890	837	701	802	686	916	878	730	801	738	1012	570	938	709	667	712	849	759	775
448.091955280589_2.5027936	1278	1425	1314	1373	1547	1353	1276	1476	1668	1280	1984	1327	1506	1333	1377	1380	1656	1123	1794	1526	1108	1121	1403	1016	1520	1287	1983	1905	853	1149	1387	908	1119	1465	1513	1212	1248	1155	1200	1142	1556	1309	1108	1418	1417	1667	1790	1195	1884
615.385642798663_6.904044	237	0	0	0	0	0	0	0	227	0	1054	1121	1638	1918	1421	1181	2116	1897	1757	1832	1383	1636	1825	1302	1302	1115	1377	1271	1855	1702	1166	1496	1132	1136	1307	1224	1546	1680	1943	1265	1436	1255	1094	1309	1060	992	1518	1009	1141
483.098394186951_0.3091493	3572	7160	5090	5249	6979	6173	4343	4774	5513	4524	4012	6172	6067	5718	5214	2030	1766	2192	2017	2192	2891	4467	3207	4725	4772	1145	1279	2054	2051	1974	4137	3580	3383	3357	4129	2412	2076	2359	2090	1839	3874	4256	4829	4798	4412	3783	4546	3583	2998
271.061242166863_3.6383212	587	1157	946	619	885	769	665	961	976	881	1407	1346	1296	1311	1481	1265	1493	1323	1699	1508	1258	1684	1452	1396	1246	1148	1131	1233	2273	1142	1283	1209	1523	1259	1238	1109	1925	1551	1387	1198	1572	1808	1437	1224	1103	953	1243	1323	1349
767.366740936482_5.7337546	0	0	0	0	0	0	0	215	430	0	704	990	1021	1244	1416	1408	1142	1267	1350	1088	871	1180	1038	1412	1152	1023	1104	1031	1342	1116	1080	1231	1021	750	656	1223	1262	1107	1093	985	894	1076	956	1147	963	727	683	777	787
431.316760776411_8.85544	338	389	247	265	0	211	322	271	383	229	2138	458	6013	2720	1686	8122	9619	5228	6395	17447	12333	7937	10689	13544	2100	23691	5473	8784	22560	13669	4086	11042	4321	1790	2564	4102	15022	13707	13074	13948	8147	7630	6224	7533	6794	5291	5452	6893	4763
747.647556605459_0.3132872	275	548	455	404	411	527	377	403	429	362	543	675	696	652	566	803	647	612	930	1058	1207	1097	1217	869	579	2015	696	920	984	1024	1427	765	846	1042	1223	431	1544	1163	1115	1637	646	792	696	858	1073	700	738	674	792
457.089822375308_2.4663558	1765	1322	1770	1173	1676	1301	1607	1471	1632	1786	1184	1063	1160	922	1634	978	834	1115	1060	1255	890	946	804	1074	1354	727	1544	371	912	777	1396	716	1077	1191	1167	1210	1091	1093	986	888	1243	903	1439	1296	1016	1043	1607	1213	1468
746.144940141227_0.31609708	668	844	542	571	664	780	846	582	631	1015	1280	1038	1242	1486	1338	2047	2114	1472	1537	1830	2469	2508	2258	2054	917	4060	1459	1727	2192	2110	2998	1708	1954	2767	3042	1320	3492	3239	3367	3716	1450	1383	1775	2171	1481	1262	1936	2062	1729
614.115929049148_2.7239254	1733	1457	1480	1961	1345	1400	1392	1610	1455	1475	1352	1218	908	1342	1225	1158	1134	1352	960	1072	1174	1084	1572	1169	1234	1058	1403	1160	1124	1223	1361	1032	1184	1210	1102	1312	1212	1281	1229	1640	1118	1612	1050	1132	1065	1204	1386	1219	1337
793.1336048268_0.29722357	1265	954	875	586	1177	1024	696	920	1044	895	1094	1204	1169	1444	1472	2504	2149	2289	2443	2055	1769	1446	1272	1108	1144	1950	1671	1707	1489	1115	1507	1307	1008	1302	1408	1009	1296	1093	985	1068	1422	1245	1483	1208	984	1232	1458	1431	1714
441.285631328234_6.506797	389	326	264	0	0	0	0	226	0	0	728	640	736	659	666	444	549	646	941	658	765	906	586	1015	978	335	502	465	392	379	1771	944	1960	1462	1531	667	1252	797	506	497	843	815	680	702	543	651	651	653	658
756.137837972615_0.31212845	550	443	447	302	426	441	609	331	459	583	709	803	784	777	648	1308	1215	914	926	1024	1492	989	1345	1242	591	2344	615	909	1351	1141	1832	937	1873	1475	1284	670	2458	2124	2407	1995	740	662	792	1058	1089	863	1124	1040	821
195.102949381255_4.7704434	907	1443	810	654	989	823	705	1265	921	1119	1238	1539	1450	1558	1260	1500	1168	1534	1964	1581	1747	1508	1632	1829	1546	1361	814	997	1367	1213	1638	1037	1479	1088	1854	1284	1668	1572	1451	1424	1328	1640	967	1239	1283	1444	1302	1167	1653
577.131459997383_3.053288	7002	9003	4757	9445	8160	5369	7717	7996	8628	5066	4536	5016	4085	4944	4265	5816	7226	3835	4314	4291	5966	3956	6707	4141	5436	4305	6699	7115	4771	6185	6419	4472	5221	6468	5398	4377	5443	6346	4736	7984	6470	6586	7166	5916	6585	4421	5399	5332	6377
665.291108038614_7.5142474	0	0	0	0	225	0	264	0	0	0	640	603	920	902	826	587	656	669	802	708	1506	1596	1712	1921	1645	483	629	717	559	653	842	1785	1149	644	762	712	709	1138	993	1085	913	1191	1181	774	972	1010	926	750	952
243.006888611141_5.193473	0	0	0	0	0	0	0	0	0	0	970	1000	935	813	944	1429	1385	1956	1456	1640	631	870	487	499	534	554	492	536	1064	721	349	387	224	0	324	842	1305	1195	1025	831	743	873	740	651	559	819	692	753	461
368.064115837608_2.2935517	2424	2245	2704	2920	2180	2609	3223	3129	2513	2958	2267	2049	2030	2103	2525	2866	1848	2499	2367	2142	1991	1965	1521	2056	1513	2179	3492	2117	1825	2399	1923	2547	1744	2954	2466	2358	2015	1685	2117	2123	2445	1772	2079	3194	2193	1867	2344	2371	2104
319.081860304976_2.630542	1400	1344	1317	1274	1652	1566	1985	2285	2152	2296	1400	1979	1744	2083	1725	2470	1417	2160	2304	2215	934	1064	745	1129	1352	947	1848	1310	933	1526	2681	922	2856	3368	2702	3434	3271	2918	2561	2652	2336	1742	2336	1422	1701	1698	1692	2139	1671
535.123564096564_3.3034298	885	947	846	603	959	1059	1125	837	1014	1075	850	810	964	929	1095	1132	1026	925	1116	1144	1245	906	1219	1166	879	843	990	1335	1157	1115	959	1491	1182	1210	1218	829	1829	1596	1403	1134	1471	1375	950	1202	1145	1057	1225	1505	949
343.082558396252_6.751308	267	0	205	0	237	202	270	227	217	0	3077	1565	2393	2568	2136	2897	3531	3715	3413	3454	1896	2679	3310	2065	2717	3107	8987	1981	3089	2339	1536	1955	1905	1281	1252	2031	2482	2551	2110	2507	1695	2119	2245	2233	1686	2143	1707	1811	1487
607.108973266025_0.68567836	467	540	558	539	692	447	555	577	480	503	1301	869	2233	2070	1780	1785	1787	2115	2118	1844	544	539	543	585	648	448	489	548	516	515	930	485	539	712	717	535	651	670	588	693	788	767	714	740	408	666	854	760	654
483.14563904124_3.261881	1796	1675	1974	1725	1470	1313	1773	1269	1495	1459	454	479	289	441	476	463	650	541	431	1100	1026	391	455	656	439	1165	933	463	1333	663	489	568	504	525	546	729	412	382	378	1661	501	580	564	631	679	565	490	480	489
829.176160404078_2.3807154	885	883	1141	865	940	829	1037	1077	1302	978	873	1165	1329	934	1225	1047	559	1099	1500	1020	752	880	1104	951	1258	674	848	444	733	1107	743	824	794	1002	652	1041	681	723	670	671	777	784	1005	1130	861	875	1153	944	909
423.309196856764_7.7358904	0	389	275	247	354	489	421	503	765	329	1053	497	2729	1848	1973	3331	4219	1334	2346	4665	6830	3671	6953	6716	1671	8490	2520	2206	6199	4090	1598	5836	1621	799	954	2038	6894	4849	6907	6596	2675	2500	3314	2265	2695	2122	2064	2252	2257
345.082592559499_0.5710271	535	822	608	472	668	666	637	810	601	854	675	665	752	905	4221	4157	1034	896	624	4536	922	1131	1220	1347	1007	827	1143	1295	1235	1051	773	1256	787	717	796	999	767	892	618	710	1243	1333	1061	1138	1025	1352	899	1117	1594
470.116668638561_2.4173183	2834	3412	3260	2493	2650	2533	2834	3765	3033	1542	2487	3055	2715	1472	2524	3285	3458	2804	3021	3090	2288	2255	2089	2333	3482	1811	3164	4613	804	2853	2502	2174	2276	1389	2395	1818	2207	2235	2621	2402	2618	2029	2531	2684	2114	2079	2676	1403	2468
901.174236205915_2.8125286	8453	5611	8085	6865	5413	3401	7353	5775	6052	5865	4717	3790	3748	3888	4143	3795	4351	4513	3645	4228	4305	3442	4270	3803	4659	5013	5669	4559	4672	4440	4654	3612	4313	5101	4597	4770	4344	3891	4444	4486	4228	5153	4338	4124	4465	2623	5140	4852	5479
506.11405735507_2.3780608	1293	1270	1356	1317	1379	1461	1728	1403	1550	1391	1296	1471	1398	1366	1477	1565	1180	1523	1351	1511	990	1135	1061	922	1430	950	1346	796	794	1143	1088	1103	996	1031	1126	1694	817	1034	1058	1021	1143	1009	1188	1244	1602	1220	1352	1362	1811
661.094986373904_2.5807881	2077	1377	2302	1410	1341	1742	2174	1349	1277	1600	807	648	621	654	799	658	475	657	884	680	1061	855	581	792	700	763	1600	764	897	984	747	770	737	1054	826	911	793	661	862	782	1171	916	928	1078	791	624	992	775	874
533.287047965558_6.374494	203	0	0	0	0	0	0	0	239	0	1273	995	998	1386	1244	1043	819	1132	1287	938	711	936	1110	1315	1271	894	638	734	1088	795	842	974	1156	852	802	880	852	1964	1572	1904	1120	726	1079	857	910	1066	865	753	778
301.201949530319_3.6254401	634	1212	850	749	1077	1076	842	1074	1166	933	1215	1706	1243	1519	1439	1613	1512	1230	1556	1535	1482	1720	1610	1412	1415	1195	1028	1447	1261	1756	1559	1574	1656	1593	1261	1175	1472	1644	1843	1625	1474	1138	1135	1746	975	1503	1101	1377	1282
385.098497267722_0.29524428	1246	1636	1717	2028	1896	1597	2033	1430	1529	1739	1552	1484	1467	2030	1294	1884	1768	1703	2084	1758	1497	1493	1341	1660	1541	1406	1481	1773	1418	2211	1188	1763	1068	1315	1292	1371	1027	1431	930	1625	1738	1410	2130	1367	1747	1441	1639	2156	1432
722.202549319182_0.30269048	1310	2181	2023	2084	1525	1647	2256	1530	2402	2148	1969	1838	2155	2401	1681	2682	2454	2603	2917	2377	2210	1968	1877	2156	2512	1781	2213	2570	2146	2644	1454	1869	1383	1749	1355	1783	1203	1501	1220	1459	1913	1926	2025	1550	1755	2322	2516	2101	2176
333.025492485432_2.368624	1256	1946	1460	1293	1822	1779	1555	1715	1419	1494	1820	2264	1629	2109	1956	2371	2167	2541	2142	1826	1121	1296	1308	1436	1973	847	1549	1642	1580	1176	2063	1135	1579	1599	1700	1867	1545	1537	1508	1127	1495	1427	1610	1928	1660	1649	2047	1279	2170
405.166935253016_3.157604	2452	2472	2869	2808	3045	1788	2558	2111	2583	2791	2046	1389	1703	1263	1407	1916	1497	1563	1711	1645	1387	1655	1992	1492	1643	2120	1795	1885	2443	1542	1345	1949	1804	1669	1592	2234	1556	1875	2400	1959	1627	1555	1661	1880	1862	1739	1541	1984	2110
923.223190969127_2.341442	511	517	544	538	808	386	674	345	464	544	503	814	524	742	1115	692	410	740	1096	695	692	783	1050	873	757	1492	655	295	792	729	1180	792	795	761	1065	706	2027	1441	1209	1451	936	845	578	826	615	668	778	830	988
659.176871966364_0.30285722	656	1329	973	879	806	699	982	1072	1075	961	853	891	1051	1308	1120	1177	1294	1184	1389	1195	1137	1220	608	967	1086	935	1244	1170	1086	1622	769	1114	739	682	1102	1041	901	1055	582	967	1089	1139	1168	864	914	1107	1235	906	712
559.238841885494_3.2655084	2508	2880	2754	2480	3258	2979	1109	3114	2215	1857	1892	2081	2257	1628	2170	1935	3160	1920	2282	2146	1532	2679	3045	2100	2857	2943	1739	3107	1915	2075	2348	1647	2360	1734	2167	1809	2501	3344	1864	3033	1410	1829	2005	2150	2629	2479	2174	2214	2510
415.306319144269_6.4196343	0	0	0	0	0	0	0	0	0	0	685	878	2149	1956	1619	2396	2419	2038	1930	3040	1662	1412	2188	2205	1287	1877	1274	1216	2231	1743	862	1818	806	739	765	1304	1906	2102	1765	1882	1674	1113	1498	1421	1115	1258	971	1260	1529
447.089956183803_2.548181	1375	1226	1190	1267	1462	1302	1410	1427	1189	2160	1826	1512	1688	1897	2043	1692	1504	1582	1732	1668	1748	2145	1253	1482	2053	1176	2267	1427	1433	1696	2254	1801	1690	2263	1897	1407	1751	2000	2309	1823	1815	1187	1593	1576	1425	1706	1860	2108	2010
457.077706345362_2.4088748	2204	2311	2258	2137	2362	1968	2354	2414	2327	2666	2091	2463	2549	2323	2622	1902	1616	2403	2513	2430	1723	1829	1648	1817	1980	1316	1824	809	1865	1642	2485	1212	1898	1705	1571	2161	1653	2388	1556	1382	1759	2072	1694	2437	2041	1687	1975	1408	2106
339.035579275464_1.0320482	572	859	534	518	1077	679	412	586	512	546	1174	1880	993	1264	1022	1156	1300	1235	1507	1493	331	478	405	411	1020	223	491	740	336	385	799	311	827	535	675	681	688	669	670	616	638	936	788	784	856	721	566	672	625
493.365828487582_8.001254	319	0	0	0	237	311	267	408	237	296	711	419	1122	493	922	1758	2898	963	1118	2370	6736	2507	5944	4220	920	8330	1724	1390	2847	1868	1031	4381	1011	542	588	1189	4452	4152	4264	4331	1187	1077	1286	1002	953	863	1011	996	919
373.094845472878_0.2954033	1978	3510	2880	3603	3122	3581	3051	2406	2735	2783	2954	2877	3481	3133	2840	3077	4075	3759	3144	3356	2859	3167	3404	2989	3389	2844	3593	3717	4221	3227	3101	3371	2515	3273	2802	3199	2531	2364	2090	2990	3943	3073	3735	3044	2665	3172	3075	2034	3270
423.075519317965_0.3621514	808	1044	841	991	1332	1196	918	1048	1064	1076	1042	1426	1094	1328	1162	1009	1203	1226	1085	1269	754	1589	886	1011	1274	900	1089	1092	1184	1184	1035	1024	1074	1128	1102	997	1019	1000	794	1174	1471	1114	977	1229	1423	1201	999	1358	984
457.183374262477_6.22548	0	0	240	0	218	0	0	0	0	0	640	642	1399	1466	2072	905	626	583	601	1046	722	836	574	734	644	839	576	650	672	616	936	536	627	528	580	396	681	509	852	564	709	617	699	585	626	486	628	767	526
201.002091950749_0.42081293	1265	1371	1556	1302	1600	1398	1130	1285	1170	1759	1383	1601	1580	1409	1377	1453	1636	1068	1257	1640	743	782	914	769	1293	951	931	982	738	1302	1520	664	1036	1114	1110	1223	1225	1326	1002	1061	1478	1802	1320	1228	1822	1306	1521	1351	1268
581.148174267236_0.30517024	1202	1951	1248	1372	1496	1277	1474	1034	1431	1279	1193	1521	1438	1442	1564	1881	1958	2202	1915	2267	1223	1473	1200	1790	1942	1654	1609	1768	1705	1543	1477	1453	1118	1233	1266	1390	1306	1236	1080	1367	1566	1635	1302	1221	1233	1478	1385	1770	1662
400.050004084557_0.6301912	386	607	598	559	729	450	382	477	573	583	852	757	944	1008	1887	1161	1309	757	987	2815	373	491	346	333	712	211	489	761	322	365	514	339	688	478	501	626	745	540	465	379	627	895	706	649	626	560	625	815	852
173.009298465498_0.5958617	4105	6290	4566	4257	7489	5352	3499	4403	4486	4436	6605	7362	8563	7333	9306	7875	7470	7243	8656	8373	1606	3170	2878	2574	5585	1543	6544	7814	11110	2260	6497	11500	5058	5644	5113	4128	4404	4233	4252	4542	3413	4580	5770	6063	5652	5841	5365	5498	5990
489.358013981972_7.831995	0	0	0	0	217	0	0	0	0	0	511	1223	1080	1359	1007	1767	1060	1279	1303	1450	948	1061	1238	1174	1115	1302	871	933	1034	1405	611	1042	665	472	608	676	898	1260	1075	1121	1153	1063	758	889	689	745	776	906	946
901.175290058007_2.6531863	3967	3172	3764	3565	3658	6307	4368	3201	3185	4190	2299	3067	2510	2610	2789	2823	2090	2636	2421	2823	2849	2559	2166	2416	2975	3463	3375	2310	2441	2441	3258	2583	2365	3608	2778	3195	2827	2266	2945	2385	2764	2415	2860	3120	2740	4433	3130	3092	3199
341.233056193305_4.9507885	0	0	0	246	0	0	0	0	0	0	344	678	1036	1508	757	679	1764	727	2258	1250	265	418	315	620	1245	388	574	811	558	759	433	356	454	1111	507	835	854	966	692	491	765	639	743	902	767	635	489	566	642
757.136649279498_0.3142722	402	398	419	312	485	393	417	402	581	502	791	518	772	696	850	1124	1133	535	1014	937	1472	1126	1437	878	627	2282	669	1142	921	1032	1270	886	1598	1238	1336	668	2385	1790	2103	2154	652	1061	940	861	838	910	793	867	1124
641.169234908188_2.685827	1635	1726	1702	1400	1840	2260	1895	1825	1833	1849	1576	1346	1446	1507	1353	1497	1877	1250	1663	1601	2045	1521	1516	1706	2081	1683	1802	1500	1576	1569	1661	1742	1404	1852	1707	1741	1737	1491	1879	2282	1439	1546	1664	2120	1595	1998	1475	1953	1429
553.191287259983_3.1918547	1417	1640	1136	1647	2019	1735	1461	1221	1360	1150	1225	2164	1622	1823	1702	1857	1643	1562	1535	1979	1453	1648	2066	1699	1693	1277	1415	1604	1754	2191	1738	1725	1353	1805	1679	1581	1449	1635	1954	1437	1984	1631	1400	1617	1913	1361	1786	1787	1148
828.523351419914_5.966603	0	0	0	0	0	0	0	0	0	0	342	484	629	1138	798	1099	1584	1308	1634	1640	692	704	825	978	887	1660	1159	1721	2169	2007	649	921	635	430	560	991	1644	1102	1222	1318	814	676	869	869	703	949	1016	556	749
471.347088205808_7.902748	0	0	0	0	0	237	201	232	278	214	504	816	1282	1442	1056	1704	1316	1656	1667	1871	1098	1098	1024	1500	1062	1175	896	1397	1695	1286	400	1091	694	390	625	1183	1400	1352	1332	1292	1105	907	1043	1139	906	918	862	1006	679
419.314221255889_7.9691925	0	249	0	0	259	0	0	347	336	425	1113	276	1886	691	1565	2797	3796	1812	1885	3910	10310	3177	7822	5452	1862	12810	2898	2258	6008	2913	1179	5731	1077	1124	903	1037	6998	4493	5833	6295	1775	1733	1527	1304	1112	1403	1947	1442	1414
581.272600397178_5.891563	204	0	0	0	211	0	0	0	0	0	354	420	734	550	485	711	358	361	542	424	992	1040	1232	1530	1173	304	353	435	349	358	656	878	678	617	571	603	491	784	642	781	436	739	709	579	635	758	617	471	625
550.209949288804_5.464054	0	0	0	0	0	0	0	214	0	0	825	486	920	1131	856	959	808	895	893	1052	863	1348	1130	1412	1067	1087	667	755	1012	1183	587	1068	869	622	621	1479	1156	1244	982	1134	953	979	810	1011	996	717	883	717	947
403.13905108162_3.3630865	828	915	597	726	937	732	653	594	858	888	897	1295	844	1135	1093	933	1117	913	1239	1258	1377	1038	1129	1290	1066	1348	1411	952	1153	1196	1257	1014	1161	944	1297	1052	1201	1354	1442	1085	1161	1423	964	915	1193	1153	977	893	874
553.205041778847_2.6628008	2962	1997	2145	2056	1857	2128	1861	1937	1675	1917	1915	1432	1290	1311	1534	1044	896	1570	966	1397	1359	1088	1160	1203	1375	1100	1939	1245	1055	1326	1356	1317	1230	1448	1431	1544	1547	1740	1609	1239	1521	1498	1694	1583	1131	1397	1599	1594	1589
902.177822776401_2.8059106	3777	1925	2134	2437	2847	2037	3559	3676	3481	3235	2300	2062	2036	2063	2101	2244	1928	1935	1836	2019	2539	2163	2513	2213	2358	2476	2853	2294	2154	2430	2389	2085	2058	2414	2234	2545	2254	2271	2606	2901	2237	2611	2543	2264	2360	2627	1782	1717	2433
641.018692029369_0.579501	1669	2078	1573	1472	2506	1920	1304	1796	1935	1574	2934	2484	3354	3561	4320	3103	3425	3318	3691	4129	413	3340	399	465	1927	364	529	2409	455	539	1673	2271	1771	1349	1463	1206	1407	1483	1413	1262	1876	1401	1444	1710	1141	1409	1459	1520	1108
773.171965191557_2.4544206	3882	3796	3754	3872	1699	3564	3995	3614	3828	3689	3740	4019	3947	3584	4056	3790	3395	3412	4344	4387	2509	2963	2436	2741	3920	2656	3423	3240	2552	2487	1897	2733	2980	3103	3050	3380	2282	2574	2957	2873	3755	3706	3364	3383	3745	2991	3349	3053	1849
509.304636934978_8.0337715	0	0	0	0	0	0	0	0	0	0	786	876	1860	1711	909	1943	1928	1623	1943	1763	1052	1124	963	1475	1302	1097	1139	1283	1437	1680	455	1166	613	481	575	1041	1494	1116	1309	993	1175	1206	1033	1183	976	909	1025	1329	958
551.233732174823_3.763677	1085	1734	965	1073	1537	1398	1126	1249	1643	1601	1658	1966	1898	1884	1630	1520	1707	1588	2233	1549	1573	1873	1970	1910	1591	1337	1678	1820	1635	1914	1810	1744	2252	1571	1746	1447	1977	2183	1747	2236	2040	2306	1566	1729	1482	1585	1508	1301	1719
477.321669456514_7.054972	0	0	0	0	0	0	0	0	0	0	802	786	1043	1568	1007	1458	1091	1759	1322	1449	938	997	949	938	967	952	998	1002	1250	1402	585	794	701	659	579	1474	1242	1200	1046	1384	919	1009	1005	879	704	1096	791	725	798
361.05703341529_2.5371485	1306	1540	1564	1811	1508	1440	1177	1066	1306	1371	1957	1245	1524	1259	1702	1450	0	1574	1469	1689	1334	1147	737	1121	1865	727	1418	740	861	948	1308	1161	1449	1635	1523	1612	1001	1209	1481	931	1384	1016	1570	1651	1147	1398	1289	1156	1734
597.181109069976_2.9514368	996	1486	1407	1156	1159	1098	1291	1237	1298	1021	889	879	999	824	939	903	1014	910	993	1322	1040	1173	928	1213	1070	970	1109	1153	1194	968	1118	1276	1146	959	1070	916	1088	1136	1287	1132	1009	1089	901	940	1049	1142	926	1270	851
501.358277286231_8.438484	0	0	0	0	0	0	0	0	0	0	325	525	1022	833	397	1519	1308	1548	1209	1689	939	1115	899	1232	888	1089	892	1209	1314	1093	231	969	320	252	244	764	849	1184	1174	830	690	710	896	905	1019	677	929	871	638
747.19708310242_2.2829545	1295	2915	1978	2218	3277	1972	1488	1445	1828	2013	1847	2932	2696	3007	2488	3219	2680	3543	2931	2082	1269	1718	1170	1594	2604	953	1936	2160	1453	1616	1784	1063	2023	1605	2038	2096	1490	2204	2444	1515	2350	1890	2235	1777	1916	2593	1639	1474	1957
653.24333637331_3.4236317	813	1359	748	934	1140	744	1316	985	640	780	1090	1446	1524	1260	1297	1141	1305	1229	1111	1552	1264	1417	1218	1219	1638	1206	1178	1238	1200	1325	1508	1200	1236	870	1744	1223	1371	1208	1309	1244	1217	1099	1219	1319	1420	1457	986	1052	828
581.130304702838_2.4247649	1240	1150	1565	1333	1512	1135	1473	951	1257	1581	1224	1261	1533	1399	1351	1496	1117	1251	1526	1241	1484	1378	1269	1343	1562	1243	1414	974	1362	1315	1728	1474	1367	1427	1341	1253	1064	1066	1396	1307	1343	1641	1283	1227	1099	1131	960	1321	1151
479.118504834986_2.8617647	1519	889	1259	1128	1431	1540	1012	941	1104	826	981	750	1082	1166	1100	1256	1090	1083	1192	1297	1369	1114	849	1016	1053	1551	1019	1566	2797	1142	1032	1057	1451	1409	1026	1538	1588	1381	1239	1181	1688	1247	1067	1276	1565	1228	1062	1365	1186
633.691992335841_2.7030604	2232	2110	2705	2757	3450	2226	2349	2173	2386	2399	2124	2303	1738	1845	2212	1890	1256	2228	1874	1624	1484	2016	1534	1604	2080	1654	1498	1347	1645	2158	2128	2058	1725	2419	1791	1985	1809	1397	1837	2086	2238	1587	2487	1643	1708	1820	2077	1462	1997
594.117020895911_0.3172578	452	574	662	433	593	677	894	634	703	635	1086	707	766	1046	946	1420	1310	970	1381	1483	2935	1982	2420	1670	683	4168	1102	1317	2074	1372	2862	1550	2037	2229	2292	1085	4440	3153	4755	3927	1785	1103	1214	1273	1391	1263	1713	1546	1402
553.15443944347_2.7618597	1498	1844	1716	1446	1760	1176	2047	1575	1266	1658	1422	1090	1203	1168	1248	1608	1266	1010	1491	1266	1223	1261	1116	1083	1264	1193	1325	1655	1153	1459	1198	1103	1187	1416	1132	1465	1431	1545	1292	1158	1196	1114	1289	1403	1231	1331	1529	960	1583
494.999719980597_0.3399406	1034	1112	1551	1343	1083	1264	1490	1021	1307	970	1242	1165	1344	996	711	1727	2008	1317	1421	1516	1143	771	1151	1049	1184	1250	1860	2055	1257	1415	1190	1030	1107	1282	1514	1722	1568	1664	1426	1276	1424	1019	1482	1374	1150	1065	1429	1497	1037
396.137733766531_3.4753027	614	782	926	515	1144	1047	567	966	642	744	1124	1616	1221	1213	1472	1380	1202	1300	1208	1489	1131	1287	1391	1224	987	942	1031	1175	1583	955	1114	1355	1290	1085	1272	860	1615	1307	1367	1155	1162	1474	1288	1301	1603	1001	1453	1466	896
459.129243925897_3.2127147	1210	1363	1564	1309	1602	1812	1338	1737	1428	1455	1508	1731	1605	1758	1352	2184	1002	1348	1533	1364	1542	1686	1818	2026	1565	1816	2220	1712	1969	1855	2239	2014	1672	1958	1518	1551	2217	1976	2041	2483	1808	1655	1261	1700	1194	1656	1550	1931	1765
205.035675151747_0.426085	5874	9581	6686	3434	11170	3721	4879	7484	8304	3724	8570	10726	9690	8633	8192	5678	6437	11473	10770	6864	4936	12267	13297	12155	9357	3112	7651	9878	3084	9824	9357	13671	3650	9005	9414	3954	9870	8805	7895	8873	9867	6434	9218	7496	8981	10174	7579	9438	6104
411.311758928521_6.9398003	0	0	0	0	0	0	0	0	0	0	371	340	816	698	560	1095	1475	807	1009	1656	1109	905	1575	1019	507	1136	730	619	1378	833	0	1199	212	237	226	851	1259	1296	1144	1118	639	708	698	784	596	754	486	794	558
287.019617360534_4.0780897	375	270	235	314	356	299	245	0	248	306	814	990	1146	1164	982	1020	1393	1150	1321	1041	681	1249	1125	1073	962	940	702	1087	1152	958	894	1404	1180	765	721	1103	1014	1200	1229	834	785	760	936	823	1129	791	1155	756	902
458.08139506269_0.32073882	373	359	436	573	219	333	323	405	322	347	333	337	402	466	343	768	599	405	477	606	882	803	1077	797	573	2491	438	583	743	653	1767	852	1041	1201	1834	387	2753	1678	2343	2590	501	753	510	543	552	471	718	575	520
804.478996147652_5.8209214	0	0	0	0	0	0	0	0	0	0	692	659	1160	1110	1218	1310	2024	1249	2058	1770	783	994	946	1195	1069	1727	1435	1908	2167	1940	625	738	828	604	644	935	1211	1060	1300	1129	1058	963	1067	1031	846	1212	866	864	661
433.113363607493_3.2963636	1294	2100	1588	1359	1958	1610	1623	1157	1739	1300	2010	2102	1890	1959	1950	1899	1885	1816	2218	2406	2141	2241	2267	2650	2088	2222	1926	1951	2413	3014	2067	2465	2864	2238	2034	2265	2426	2019	2426	2499	2496	2640	2332	2094	1503	2804	1924	1968	2126
206.990728830037_0.95562494	807	1253	1004	992	1508	1171	957	1059	1021	935	678	1201	772	918	676	699	533	773	639	793	1001	1132	882	768	1251	592	779	1046	710	810	1008	1282	1236	846	1440	1205	1260	1405	1067	1056	1031	1142	973	1142	950	883	908	1077	700
537.232510135712_3.5635033	556	684	597	734	1013	928	589	832	815	861	790	1234	1290	1220	1202	948	1436	1081	1220	1057	993	1327	796	1385	1045	687	684	1037	1224	804	792	916	1101	875	993	832	1634	1269	983	1158	1326	970	1116	999	999	873	720	839	1049
737.661629792598_2.5127373	4039	2852	4450	1791	4372	4367	3990	4396	3764	3984	5191	4696	2072	4871	4547	1994	4158	4441	4621	4018	3008	2018	2635	2508	4560	3426	3832	3797	2672	3921	4113	2922	2391	4424	2261	4356	2275	2113	2028	3434	4569	4593	4521	4432	4626	4014	4260	4459	4225
493.002791628292_0.33749753	1552	1244	1496	1387	859	1203	1401	899	1023	1066	1553	1121	1331	1242	905	1496	1581	1739	1195	1545	1108	858	947	922	947	1043	2157	1538	1679	1412	1215	1065	1574	1363	1325	1440	1480	1413	1329	1236	1333	1187	1420	1447	1025	969	1374	1045	885
767.406073219609_5.5277514	0	0	310	204	216	228	201	211	205	0	976	1008	1203	1248	1060	1059	1153	1135	1163	1013	949	1055	1116	1453	1118	947	750	819	1135	1144	1046	1112	844	903	662	679	1002	992	1021	950	1021	1095	1240	967	815	921	848	736	874
237.061785071738_0.65019584	657	699	688	690	821	879	718	820	762	658	1185	700	1682	1520	2508	1436	1341	1458	1215	2036	514	574	404	372	589	400	517	590	469	423	732	353	686	570	681	583	605	678	640	527	638	598	674	539	832	734	748	699	975
581.222531367579_3.3757849	605	915	633	718	911	794	511	650	629	701	571	675	880	814	854	957	895	932	964	959	1253	842	892	966	859	978	862	752	1043	843	978	989	1058	902	1061	806	1519	1195	953	1156	940	833	1153	945	1027	912	915	745	1154
341.04156024127_4.0547233	316	439	269	285	644	359	246	215	492	320	759	991	976	863	1424	856	787	1010	1003	836	800	948	1022	1046	822	1222	841	1046	932	819	1350	856	1037	731	1062	1300	955	1236	1067	909	1020	1146	859	1068	841	908	816	749	663
485.231698817774_6.985965	0	0	0	0	0	0	0	0	0	0	519	553	962	1094	662	1067	1650	1287	1080	1649	1145	891	912	769	514	924	936	762	985	802	451	860	418	375	287	708	784	1249	790	949	895	504	683	755	903	609	747	637	680
327.014547779709_3.5623498	622	895	456	490	546	753	523	713	803	768	1769	1665	1737	1818	1597	1847	1795	2175	1382	1851	1609	1306	1434	1518	1311	1524	2149	1884	1984	2029	1275	1590	1149	1023	978	1462	1856	1734	1427	1595	2101	1939	1585	1661	1593	1674	1219	1486	1590
895.270159217613_2.2851012	840	1338	1071	1186	1578	1244	387	1508	1777	952	1760	1327	1702	1708	2178	1474	420	2025	1555	1950	1414	1395	1619	1470	1663	1121	1187	210	1557	1606	1434	1517	1618	1149	1613	1334	1329	1344	1569	1571	1492	2145	1681	1184	1706	1881	1542	1502	1625
339.119749977697_2.3285356	1046	1641	1094	795	935	880	752	1038	1063	912	1386	1430	1216	1682	1228	1512	546	1500	1713	1794	1071	1484	739	1080	1184	906	1056	219	1118	1004	1524	800	1299	1218	1383	1504	913	1009	1110	1091	1251	982	1201	1098	1411	1302	1338	1735	1175
542.249241541343_5.159085	0	0	233	0	0	236	203	0	0	0	1196	959	1082	1542	1063	894	929	939	1186	927	1372	1310	1472	1539	981	1163	523	672	1560	1456	783	1189	711	1001	628	1018	1433	1760	1574	1491	1138	864	965	667	768	821	875	940	660
558.315149111933_5.887267	0	0	0	0	0	0	0	0	0	0	625	662	1501	1337	1237	1374	1384	1272	1603	1482	2037	1622	1979	1944	1463	1120	1136	1064	1294	1721	386	1570	757	627	608	1035	2052	2417	1785	1645	1329	1338	1342	1000	1437	1098	1435	932	1061
558.152869876589_2.2971718	1141	1499	983	1234	1276	1368	1060	1099	1027	981	1051	1389	1080	1438	1425	1359	1235	1317	1190	1152	739	1096	946	1181	1186	1020	989	392	238	1146	887	1006	1229	1057	1198	1553	1521	1238	776	1083	1060	1305	1273	1057	1311	1517	868	968	1034
311.050748154084_3.3477106	2152	2230	2284	2285	2964	2339	2070	2320	2448	2550	988	981	785	653	699	928	1057	607	765	866	1115	1051	955	984	977	1127	875	1172	1160	1481	1315	842	1716	1062	1124	993	1511	1058	1320	892	1314	1255	959	1203	1201	900	961	832	892
435.957924927851_0.4865599	902	1122	671	688	1217	680	606	560	955	906	772	1071	771	1654	1095	2330	611	763	1644	1986	2423	2566	1963	2466	1099	1579	2031	2387	2071	1960	524	2145	672	447	512	657	623	391	516	562	1048	1047	1601	1297	1037	1366	1502	1585	1181
473.103826363353_3.23059	2436	2525	2530	2136	2871	2566	2080	2298	2156	2004	1503	1361	1495	1458	1174	1388	1288	1326	1320	1008	1326	1439	1216	1399	1359	1589	1716	1276	1805	1409	1776	1549	1520	1224	1840	1548	1668	1154	1755	1407	1553	1995	1652	1376	1125	1432	1310	1441	1608
467.3327528712_7.26543	223	0	0	0	0	0	0	0	317	0	407	441	843	856	824	1147	2509	858	1243	1699	1633	1771	1792	1945	624	2018	896	967	1765	1307	859	1328	1103	419	452	639	2218	1773	1593	1218	776	1052	965	694	888	652	807	663	995
525.269023959869_3.2534351	1100	1475	1202	1154	992	1228	1060	1630	1162	1208	1459	1359	1457	1818	1277	1646	1341	1498	1491	1242	1616	1802	1687	1699	1740	1671	1609	1595	2057	1468	1379	1693	1726	1506	1949	1879	1608	1792	1947	1817	1808	1973	1306	1427	1202	1500	1658	1826	1320
455.3526847942_7.9647737	0	0	0	0	0	0	0	0	0	0	655	1037	1470	1455	1022	2137	2357	2200	2073	2100	1103	1449	1192	1645	1379	1422	1276	1716	2431	2148	505	1476	645	443	474	1219	1836	1878	1696	1318	967	1459	1166	1252	1330	1165	890	1189	846
539.211930241994_2.9458902	1967	2001	1599	2065	2420	2208	1793	1904	1981	1920	1730	1784	1465	1748	1435	1923	2120	1590	1769	1155	1826	2037	1624	1687	1652	1472	1351	1604	1396	1940	2129	1784	1952	1730	1851	1902	1810	1606	2000	2366	1710	2111	1661	1956	2178	2441	2338	1673	2114
653.246615815888_6.410435	248	0	200	0	229	0	0	0	0	0	678	634	940	855	648	554	649	726	775	660	1529	1421	1513	1612	1450	467	677	613	503	527	973	1609	1044	906	1006	599	703	1051	878	1119	1041	791	1023	918	942	747	715	829	961
527.298629452294_7.0758348	0	0	0	0	296	324	353	0	276	0	871	584	1719	1264	1387	1760	2080	924	1228	2461	2048	1865	2824	3197	933	3060	1677	1308	2846	1995	712	2658	830	595	576	858	3031	2708	2778	2081	1522	1741	1458	1308	1270	1310	1142	1037	1114
285.04062279659_3.5654924	1029	1094	985	1341	1207	1126	871	1222	1452	1514	2470	2300	2243	2659	2302	2137	2039	2241	2308	2311	2371	2590	2169	2258	2674	2297	3007	2353	3318	2663	1785	2708	2442	2211	2747	2405	3125	3414	3082	2573	2528	2256	2619	2746	2136	2328	1801	1909	1937
283.103391329737_0.87367356	1096	1800	1162	1165	1640	1479	1138	1149	1137	1573	750	2027	830	983	543	673	601	1179	759	614	985	980	841	938	1326	928	899	1085	1069	1133	1423	853	1241	1085	1249	1175	1782	1454	1256	1417	1193	1254	1205	1246	1135	1069	1084	1502	1119
417.322100002562_4.9116106	0	0	220	0	0	0	0	0	0	0	561	656	683	971	1457	810	948	962	1388	1259	666	930	950	906	984	1081	783	779	1469	1167	746	979	791	559	469	574	1370	964	1301	1119	710	560	742	848	613	691	712	747	716
564.123425895125_3.1820645	2101	1759	1986	1376	2046	1977	1698	1761	1385	1543	1324	1616	1831	1746	1812	1313	1682	1533	1738	1697	1776	1882	1278	1740	1707	1749	1561	1778	1939	1245	1629	1547	1829	1739	1457	1759	1333	1685	2494	1690	1727	1774	1421	1609	1482	1509	1472	1913	2360
591.177022036062_2.1659617	1532	2295	1496	1363	2383	1778	1469	1634	1979	1569	1401	2471	1352	1594	1425	1503	246	1820	1898	1102	1186	1439	1375	1185	1637	795	1040	0	1193	1199	1635	1004	1516	1642	1513	1853	1716	1607	1593	1125	1307	1457	1297	1364	1408	1463	1610	1548	2007
741.167507960744_2.2867606	1316	2144	1380	1546	1595	1496	1416	1709	1818	1808	1797	2078	2402	1719	2267	2222	529	2078	2294	1729	2007	1746	1996	2046	2220	1771	1380	211	1970	1606	1728	1667	2127	1775	2358	1482	1964	2107	2114	617	2147	1594	1898	1615	1598	1233	1724	2040	1531
349.056659753649_2.5563211	1249	1574	1656	1328	2450	1585	1323	1389	1693	1728	2748	2244	2463	2031	3084	2610	2115	3084	2762	3187	1490	1824	1631	1794	2554	1390	2289	1707	1744	1800	1894	1887	1939	2098	2362	2640	1507	1692	2507	2043	1934	1444	1607	2069	1421	2053	1997	1770	1890
675.102924462996_2.5895705	2687	2333	3047	3209	2478	2263	3425	2568	2653	2828	2555	1945	1981	1984	2383	2160	1544	2027	1607	1761	2322	1865	1567	1977	2043	1607	3251	1829	2128	2416	2851	1837	2001	2689	2787	2370	1801	2225	2060	1761	2596	1885	2487	2654	2070	1944	2089	2625	2456
737.158309705705_2.67604	4354	4057	4178	4218	4512	4322	4480	2924	4650	3960	4320	4073	3399	3570	2332	3388	3414	3430	2871	3488	3692	2838	3148	3447	3937	2925	3230	3681	3014	3328	3480	3267	3069	4061	4310	2670	2732	3429	3139	3668	3424	4443	3725	4040	3837	3626	4644	3356	2364
331.248508668017_4.008103	369	808	487	476	753	767	551	549	1006	477	1661	1576	1536	1521	1620	1498	2072	1600	1797	1565	1672	2403	1862	1692	2268	1368	1519	1741	1906	1625	1549	1917	1557	1540	1388	1645	1901	1642	1906	1470	1700	1199	1150	1098	1512	1516	1593	1418	1168
545.239051996718_6.3370137	0	0	0	0	0	0	0	0	0	0	668	547	1020	427	379	484	615	304	665	694	1439	720	780	498	642	600	318	498	476	372	368	298	363	296	371	412	756	534	504	602	420	314	380	573	404	396	374	466	390
587.123013768588_2.714648	1766	1549	2120	1589	1388	1481	1616	1435	1695	2247	885	1096	1104	882	996	946	671	907	856	868	1305	1075	938	1075	1144	1449	1546	866	1489	922	1327	1603	1093	1361	1022	781	1017	747	998	875	1454	963	992	1176	933	858	1125	1046	1256
209.03053331164_0.29423556	7304	14584	15368	14410	12947	15361	16314	9383	13412	13103	21903	15206	15877	11815	10128	8335	6647	6563	6979	6407	11884	10766	13223	12633	15750	8848	9217	10276	8776	8792	14711	15200	7842	14187	15235	11787	9167	9290	6945	12009	12319	7394	12712	11878	11070	13818	12149	12229	11676
349.179303194221_5.784713	0	0	239	223	268	0	0	229	0	0	1065	960	1314	1750	1195	1551	1451	1468	2107	1503	1224	1241	1028	1173	1518	1321	906	1088	1143	1387	681	1377	1311	764	923	1190	1151	1476	1272	1110	1316	1334	1234	1056	981	953	923	1101	1361
735.148594261773_2.518881	1725	1407	1411	1831	1925	2129	1990	2217	1764	1776	1895	1768	1937	1749	1876	1505	1621	1907	1796	1874	1750	1556	1868	1520	2181	1638	1939	2130	1534	1700	1475	1494	1586	1669	1494	1878	1835	2020	1761	1658	2035	1909	1705	2014	2617	1988	1627	1940	1717
579.175101289588_2.8370392	2214	2620	1861	2264	2012	2287	1812	2052	2629	1999	2569	2431	1900	1999	1638	1920	2475	2080	2289	2362	1903	2143	2189	2076	2249	1520	1641	2202	2104	1827	1901	1975	2317	1779	2027	2409	2572	2080	2295	2241	2240	3012	2056	2074	2283	2511	2068	1859	1842
555.243285188437_3.581881	820	950	1046	1036	1046	1045	897	827	1043	1032	1351	1357	1768	2146	1653	1434	1823	1847	2055	1558	1115	1412	1568	1554	1936	1131	1204	1460	1569	1476	1739	1490	1566	1417	1644	1322	1587	1763	2003	1533	1879	1991	1928	1441	1464	1510	1185	1512	1452
491.337029683438_6.4373918	0	0	0	246	0	0	0	0	212	0	640	850	1269	1047	955	1534	1284	1261	1208	1328	886	950	1137	915	873	788	851	1158	1139	1046	600	910	860	540	628	910	976	1211	1126	898	739	495	735	804	713	782	729	527	865
177.040474250587_0.31210238	3110	5203	4800	5440	6170	5582	4471	4294	5261	5525	5304	5699	5090	5241	5090	4187	4392	4956	4283	5064	4114	4589	4667	5045	5723	3700	4139	3476	4801	4654	4136	5012	4355	4180	4658	4497	4025	4243	4036	4224	5259	4688	5764	2900	4485	5364	4769	4630	4206
142.051209996038_0.59467906	471	740	731	1404	659	698	482	880	0	432	3899	820	3969	4118	6202	6452	4324	5463	6036	5229	1691	1498	2126	1762	769	1650	1426	864	2262	1576	657	1701	546	786	714	590	644	812	579	617	996	748	840	1264	960	860	1150	908	844
287.089768926593_1.1285263	0	208	246	0	0	279	252	0	0	225	1124	206	1465	650	1702	1462	1561	451	804	828	550	926	344	902	0	387	766	695	496	1013	604	308	446	374	479	0	554	497	497	509	521	449	418	523	425	616	497	675	605
601.119501666486_2.8431633	2064	2357	1586	2214	1955	1670	1738	2241	1887	2033	1734	1675	1656	1710	1670	2230	1559	1527	1457	1638	1927	2137	1552	1808	1922	1943	1905	1365	1753	1764	1881	1703	1618	1918	2177	2210	2132	2140	2200	2086	1714	2135	1660	1585	1430	2049	1834	1467	1415
477.0670360416_2.9621155	1532	1335	1200	2568	1335	1174	1372	1156	1116	1208	955	1115	1108	1174	1123	1053	889	1019	1623	1120	1251	1587	1163	1168	1259	1263	1040	1108	1483	1596	1056	1307	1154	1710	1202	1231	1596	1028	1351	1501	1430	1686	1215	1209	1296	1656	1234	1333	1128
361.039412346361_0.64757186	626	959	562	518	969	740	520	527	653	647	1368	878	1864	884	2467	1645	2132	881	1350	2606	470	735	511	599	1066	310	552	961	506	490	879	657	920	701	1010	582	714	823	888	813	1013	971	1498	1105	1186	1024	1197	956	954
737.206231634053_3.0413043	1499	1424	1342	1439	1198	1428	1469	1103	1446	1486	1053	1032	1134	1327	930	1079	899	813	878	1016	961	988	1105	916	1159	1196	1193	1046	1345	1526	1344	1171	1284	1065	1287	867	1005	1154	1024	1517	1061	1045	1518	1416	979	1011	1201	1131	1406
579.170179924586_3.4302595	857	1192	835	923	1664	1192	1065	1103	1150	867	808	1245	1034	1341	1130	1061	1142	1404	1513	1219	1138	1323	1274	1438	1108	1161	1364	1787	1049	1284	1279	1124	1426	1133	1643	1321	1446	1566	1304	1178	1556	1354	1056	1038	1175	1050	1364	946	1120
506.324150270294_5.886938	0	226	0	0	0	0	0	0	0	0	619	587	1104	1167	790	950	990	962	1088	1160	1462	1247	1340	1833	942	1390	628	698	1000	1390	415	1207	619	502	479	1104	1497	1783	1128	1678	859	1079	701	761	821	973	910	688	705
577.290963837031_8.033457	0	0	0	211	0	0	0	0	0	0	1438	1569	2577	2837	1578	2575	2212	3210	3100	3005	1862	2216	1830	2459	1904	2273	2205	2137	2343	2723	1029	2045	1319	797	1018	1972	2504	2617	2240	2263	2607	2015	1742	1816	1785	1853	1819	2259	1441
598.396598390589_5.887624	0	336	245	0	267	345	0	0	0	250	786	662	1281	1217	1036	1176	1274	2728	1386	1041	758	1010	820	923	1388	1323	993	878	901	820	919	815	797	902	975	719	1237	1327	1352	940	878	1102	1134	870	817	962	771	734	1070
463.089010389007_2.6316574	2238	2507	2891	1776	3081	2033	2658	2315	1927	2198	2932	1793	2555	2602	1996	2691	2385	2736	3168	2666	2623	2419	2008	2356	2370	2541	3044	2006	2887	2826	3492	2827	3162	3267	2750	2612	3091	2404	3101	2693	2833	2496	2746	3139	2347	2372	1658	2850	2688
443.350595389565_8.228701	0	0	0	0	0	0	0	0	0	0	865	760	1123	1439	828	1583	1174	1366	1519	1469	713	847	1023	1143	942	951	750	1181	1277	907	380	853	716	569	349	779	1161	947	1248	1108	866	770	1066	970	786	913	996	878	654
239.056179426995_2.5033739	1026	861	1296	1289	1265	1553	1075	1060	1015	971	1386	842	1124	1150	963	943	1167	1175	1031	963	785	770	1053	897	1400	499	1278	1129	925	828	1029	760	918	912	797	1252	992	1301	960	1183	917	1269	993	1352	990	1340	959	1120	1172
263.128852425037_3.4232156	1287	2253	1614	1723	1940	2112	1448	1718	1515	1284	1974	1763	1513	1883	1838	2026	1991	1634	1698	2199	2242	1920	2111	1829	2055	4769	1725	2326	2253	1860	1307	1835	2239	1674	1618	1827	2473	1784	1737	1904	1974	1995	1918	1754	1950	1869	1519	2693	1589
255.066275948173_3.3456044	869	1113	1016	1016	1557	1007	1377	963	1518	1312	1101	1121	1073	815	761	1021	1390	993	844	855	938	863	1091	1568	880	1182	823	1217	1047	1261	1337	823	1124	1216	916	893	1138	1102	1261	1096	1074	796	1151	1152	1076	887	1305	823	920
865.259723997387_2.277835	1041	1124	1069	1112	1688	1195	865	903	1602	910	1145	1493	1625	887	1377	1435	231	1658	1323	1372	865	1373	953	1073	1285	625	1090	0	1125	708	1353	652	967	728	890	1010	1037	1086	866	876	1195	1349	1108	889	1283	1197	1012	1191	1621
151.026407656218_0.7183004	987	1425	710	1042	1552	1737	973	1283	1208	1449	4462	2524	5000	5124	4811	4977	4417	4576	5531	4763	575	2053	533	2058	1608	364	1122	1409	574	1841	1332	1603	1451	1413	1288	1716	1322	1538	1210	1492	1613	1475	2034	1179	1215	1493	1370	1445	1458
943.270539290031_2.2889736	644	837	729	836	861	1051	639	903	915	754	1358	1462	1132	1006	948	1094	407	1473	1478	1140	703	1072	749	759	1099	719	822	0	732	1076	904	575	894	603	1062	1124	678	1108	825	930	795	935	954	745	1312	1147	1003	1005	1076
277.071786620886_3.848233	678	731	597	501	1028	670	715	805	878	539	2111	2168	1750	2252	1951	1818	1653	2356	2198	2063	2009	2431	2078	2219	2280	2080	1975	2045	2521	2203	2098	2536	2252	1678	1920	2159	2750	2258	2370	2559	1717	2244	2587	1934	2049	1928	1731	1561	1826
357.301229566409_7.9126496	0	0	0	0	0	0	0	0	0	0	337	309	639	515	527	971	741	831	1006	1497	763	948	943	782	284	975	508	536	1385	729	347	720	335	335	331	655	1039	745	865	996	749	546	554	600	529	547	622	489	557
373.08126080798_2.2480912	1075	1977	1135	1419	1793	803	1038	1706	1556	1930	1773	1877	1748	1617	1886	1593	623	2254	1594	1800	771	1537	663	1255	2207	915	1036	0	795	1047	1465	1019	1680	1234	1230	1732	1404	1147	1319	887	1469	1569	1180	1407	1261	1162	1562	1273	1490
513.106391436441_2.6284928	1228	1602	813	1174	1359	1183	1242	1390	1235	1040	1432	1626	1367	1561	1676	1664	1204	1360	1451	1280	1153	1053	1074	1314	1543	1217	1444	801	1155	970	1375	1569	1282	1488	1372	1276	939	1254	1329	1085	1131	1235	1423	1370	1229	1483	1037	1336	1802
664.144562537728_2.3603342	1862	1568	1298	1527	1829	1697	1699	1653	1819	1710	1580	1739	1851	1737	1643	2467	999	2569	1996	1638	1401	1296	1218	1243	1809	1091	1506	1737	1066	1494	1878	1198	1639	1702	1293	1440	1117	1864	1102	1441	2157	1744	1556	1477	1371	1971	1853	2197	1829
434.117000468455_2.4883294	1013	1221	990	1128	1335	262	1557	1135	1303	1231	932	1412	1111	1049	1250	1454	0	1228	1132	1121	844	1068	296	1004	1182	720	1337	0	1415	897	1358	1039	1138	1293	1289	1596	944	1354	1226	0	1030	1067	1168	1083	1339	1210	969	1066	1596
626.114854801291_2.3704405	1369	1113	1287	1272	1123	734	1139	1230	1256	1280	889	910	1119	894	1447	1092	741	1081	1083	1125	817	957	808	1040	994	723	1125	750	697	1103	1077	904	929	960	904	948	700	775	1046	987	1231	951	1068	1035	1313	1153	1222	1017	818
511.238433626683_2.9019783	1378	1634	1186	1248	1370	1522	1261	1602	1167	1228	1034	1136	1113	1211	1370	1161	1189	1487	1147	872	1613	1154	1134	1424	1279	852	1336	1106	1515	1027	1086	1435	1470	1100	1142	1185	1434	1262	1004	1226	1187	1335	1199	1227	1118	1647	927	1074	1063
431.337320221504_5.1153054	0	0	0	0	200	0	0	0	222	226	853	1116	1657	2375	1693	1875	2292	2248	2771	2167	2168	1920	2156	2413	1432	2383	1571	1786	3023	3172	3400	3088	1722	1208	1264	1036	2348	2766	2804	1449	1602	1392	1688	1980	1615	1364	2046	1230	1536
359.149821960856_3.4041083	838	1110	1211	666	1240	920	767	886	1253	861	1279	1578	1275	1471	1756	1414	1505	1987	1315	1602	1811	1571	1518	1253	1497	1652	1413	2392	1090	1677	1527	1432	1346	1556	1526	1267	1965	1661	1759	2129	1143	1748	1628	1556	1884	1634	1338	1286	1339
883.694908276055_2.6942792	2119	2244	2356	2207	2006	1802	2685	2066	2276	2301	1661	1856	1629	1390	1858	1574	2250	1433	1893	2039	1389	1918	1565	1481	1779	1559	2191	1335	1348	1673	1981	1487	1404	1576	1602	1691	1384	1573	1896	1631	1097	1558	1638	1927	1801	1804	1880	1931	1768
675.191626597156_3.4458215	1276	1177	1178	1203	1832	1584	1562	1245	1493	1328	2093	1749	2260	2451	2317	2489	2036	2831	2806	1820	1939	2409	2159	2175	2384	2106	2189	2271	2338	2334	2368	2178	2539	2361	2002	1870	2829	3195	2418	1897	2387	2700	2716	2401	2201	1873	1785	1960	1925
458.58394433171_2.5683806	1536	1529	1480	1783	1196	1357	1438	1469	1291	1597	1291	1489	1105	1253	1330	1082	974	903	1021	1163	1962	1599	1192	1220	1302	1787	1606	1205	1659	1114	1341	1784	1232	1493	1069	1337	926	1153	1427	949	1691	1041	1416	1684	1096	1385	1186	1274	1350
233.030860796158_0.30897412	1121	1487	931	1114	1114	1227	719	783	1101	1144	1149	1328	1135	1518	1220	1222	970	1640	1055	1333	1031	1068	940	1014	1405	874	1034	891	951	836	955	933	969	1090	939	1011	965	1042	1062	935	1314	1088	963	829	1304	1018	827	890	1081
492.352874443304_7.3825493	240	0	0	0	242	220	0	0	0	230	353	317	942	892	811	1002	1656	537	850	2193	1880	1697	2009	1555	580	2619	811	882	1783	1105	565	1828	474	207	234	837	1987	1545	1732	1529	766	757	891	848	601	680	526	770	590
653.207180409494_3.8694797	563	736	645	699	609	628	515	950	661	586	830	1332	901	1716	1279	1070	995	1280	1475	1109	966	1127	1305	1498	1089	693	1033	985	1158	964	1050	993	1067	908	1293	1022	1036	988	1281	1045	874	1008	1238	899	1014	963	1041	1063	1472
317.088088085385_1.7449534	0	0	0	0	0	0	0	0	0	0	245	0	365	333	757	316	485	231	231	826	1575	2389	2555	2387	222	1178	578	715	1876	1895	1182	2087	538	355	517	0	1777	749	1067	1675	539	644	486	549	506	561	523	544	582
594.618046629144_2.8842542	1998	2004	2175	2162	1926	1867	2089	1782	1777	1714	1308	1083	1257	1208	1189	1281	1227	1319	1051	954	1450	1148	1094	1048	1480	1637	1471	1183	1301	1317	1605	1391	1099	1506	1243	1789	1170	1413	1367	1534	1637	1171	1315	1311	1304	1452	1648	1606	1528
391.1030810139_2.8678522	1678	1801	1814	1560	1728	1893	1698	1692	1602	1710	1455	1308	1220	1125	1177	1359	1493	1322	1398	1106	1328	1119	1314	1506	1570	1352	1159	1856	1607	1397	1524	1263	1467	1240	1418	1097	1113	1341	1472	1668	1677	1544	1223	1333	1205	1588	1159	1017	1281
485.150554698404_2.1981788	1202	1358	1295	1242	1680	0	982	1482	1230	1435	1086	1647	1561	1596	1319	1158	1674	1633	1717	1234	825	1497	1327	1138	1871	687	1093	0	1041	909	1527	1101	1402	1017	1636	1384	1428	1503	1434	1572	1124	1674	1076	1494	1244	1232	1465	1641	1251
747.145959031995_0.32554084	710	1297	1016	723	1129	721	850	716	832	829	1441	1250	1068	1583	2011	1756	2108	1656	1448	1910	2193	1971	2143	1702	1523	3141	1188	1441	1827	1869	2420	1946	2088	2321	2226	1566	2767	3065	3024	3035	1308	1891	1468	1449	1557	1458	1902	1747	2174
503.115821608983_3.2299292	2253	2086	2082	2363	2314	2099	1788	1853	1756	1865	644	629	753	713	993	702	785	588	599	701	836	1039	1128	1123	588	1123	1202	606	1296	742	640	1028	829	1073	966	863	733	826	1508	1304	1030	944	1009	770	811	1206	1074	1059	742
519.129041495685_3.475113	1231	1316	1494	1016	1580	1909	1240	1393	1240	1572	1654	1736	1834	1868	1903	1728	2172	1658	1641	1856	1855	1767	1922	1663	1588	2060	1619	1556	1984	2035	2015	1569	1670	1826	1771	1936	2173	2061	1655	2144	2285	1773	1805	2313	1898	1442	2297	1771	1559
159.029923508428_0.5591134	923	1299	1083	1053	1283	1005	949	1201	1163	941	1582	1331	1513	1291	2875	1596	1869	1774	1674	2660	807	935	926	835	1162	815	962	850	698	921	1201	861	1223	1124	1160	1150	1292	1529	1135	1156	1055	1417	1157	1132	1001	1374	944	1424	1188
342.045074405207_0.58228624	662	647	454	505	706	617	501	595	723	695	1239	835	1432	1277	2119	1847	2134	1604	1505	2264	401	321	375	1420	647	218	1491	411	272	317	536	306	726	532	650	572	646	613	822	672	684	606	703	592	549	771	532	616	870
627.190878694884_3.0994265	1139	1688	1430	1343	1383	1805	1171	1183	1497	1394	1259	1068	1088	1422	1282	1093	1046	1148	1150	1200	1493	1737	1401	1216	1261	1136	1336	1347	1644	1265	2578	1239	1514	1128	1556	1335	1321	1490	1307	1261	1787	1335	1064	1213	1139	1362	1443	1133	1326
365.108811202354_2.2652245	1502	2504	2077	2139	2736	1608	1886	2023	1837	2254	1961	2806	1919	2014	2758	2035	3232	2333	2121	1911	984	2028	1377	1276	2472	1083	2084	1985	1346	1501	2181	1453	1934	1714	1689	1945	1747	2107	1744	1602	1977	2030	2791	1884	1971	1902	2745	2018	1888
567.207528489933_2.6452312	1897	1782	2178	1579	1878	1667	1935	1693	1615	1971	1895	1465	1616	1361	1911	1674	1324	1301	1223	1608	1423	1183	1300	1875	1694	1132	1717	1907	1562	1657	2102	1456	1495	2446	1638	1913	1691	1583	1697	1643	2015	1831	1749	2020	1684	1298	1481	1943	1917
603.117035447274_2.7345197	1908	1897	1714	2342	1733	2156	2374	1867	2480	1493	1323	1222	1185	1343	1243	1088	1033	1054	1038	938	1246	1262	1026	1058	1036	1139	1797	1298	1361	1314	1239	1345	962	1328	1410	1492	1123	1409	1243	1358	1396	1714	1373	997	1286	1663	1356	1152	1548
359.077058200644_5.1202693	0	211	0	0	0	0	0	0	235	0	798	1352	780	667	466	654	869	694	6112	5805	1108	502	688	639	564	617	539	1214	785	1507	660	721	616	558	476	904	884	709	721	1457	1265	1265	944	1177	1092	908	835	980	961
532.265219774195_5.5676656	0	208	0	0	292	225	0	0	0	0	787	828	1060	1075	830	800	937	675	888	909	930	1174	831	1770	1115	1122	642	649	1095	1252	495	1216	921	578	874	1033	1150	1368	1420	986	819	944	563	895	833	619	655	835	780
545.311564789668_6.453307	0	0	0	0	0	0	0	0	0	0	726	896	1079	1272	1001	1120	1543	1125	1324	1552	798	777	746	1024	569	888	662	881	973	831	418	944	579	516	763	782	1164	830	1073	1135	888	689	606	738	677	866	815	935	609
625.24820984561_3.4155989	837	881	861	770	979	865	820	828	864	1002	941	1402	1420	1341	1099	1006	1189	1205	1398	1357	1336	1261	1163	1274	1345	1179	1035	1045	1211	1029	1283	1215	1201	1209	1268	1326	1490	1211	1424	1131	1240	1080	1316	1058	1109	1011	1010	1231	1103
485.254265450647_5.743098	206	0	0	0	0	0	0	0	0	0	2132	1586	2443	3207	2063	2525	2803	3623	4333	3469	1686	1995	1961	1955	1505	2005	1433	2446	2643	2167	1326	1788	1461	1094	1126	1781	2474	2532	2147	1928	1431	1792	2241	2061	1467	1534	1518	1840	2059
695.141968810735_3.7181234	473	383	200	393	480	567	698	269	634	545	1406	1064	1196	1682	1681	1667	1375	1620	1589	1477	1618	1818	1730	1341	1757	1463	1484	1544	1585	1622	1415	1716	1626	1524	1338	1135	1822	1725	1498	1479	1310	1128	1436	1285	1268	1849	1118	1401	1446
281.087734428824_0.305668	1599	1680	1456	1776	1757	1981	2114	1910	1277	1535	1733	2232	1610	1985	1892	1713	1786	1838	1948	2135	1892	1829	1617	2049	1800	1296	1735	2222	1894	1803	1172	1504	1395	1492	1413	1452	1190	1919	1502	1269	1505	1412	1607	1632	1930	2036	1703	2048	2232
741.199994079786_2.5546315	1878	2557	2046	2576	2513	1941	1713	1800	2015	2043	2091	3660	2216	3504	2707	1950	1698	1938	2998	1995	1318	1667	1675	1600	2478	1341	1785	1739	1442	1882	2193	1368	2103	2178	2604	2001	1774	2020	1977	2161	2542	2810	2443	1861	1798	1818	1940	2532	2053
465.119189612157_3.494981	555	754	1088	611	1283	883	424	885	687	443	1362	1352	1422	1448	1439	1450	1606	1379	1476	1574	1221	1377	1903	1479	1582	1108	1395	1296	1668	1460	1645	1554	1486	1376	1346	1312	1707	1568	1763	1465	1916	1349	1613	1655	1613	1542	1551	1179	1192
676.214017201263_2.2959154	680	1046	795	978	1066	868	587	995	1049	743	832	1215	1451	1106	1447	1322	293	1330	1176	1555	840	1223	898	882	1176	818	892	0	883	844	974	668	1194	921	872	1175	893	1135	957	655	1024	1464	1000	1146	1114	932	1350	1225	934
861.227254856137_2.5622513	1951	1835	1835	1659	1569	1607	1759	1655	1774	1493	1469	1624	1606	1358	1633	1301	1548	1559	1275	1564	1168	1284	927	1502	1513	1132	1805	1578	1194	1682	1599	1164	1367	1415	1344	1582	1312	1519	1524	1586	1474	1405	1835	1902	1682	1591	1145	1546	1214
351.087234969659_6.08633	0	0	0	217	0	0	0	261	329	0	8217	1817	1420	1300	1571	1501	1616	1909	1936	1575	1104	1256	1739	1295	1229	1170	2428	1243	1345	1410	811	1894	1172	1244	1308	1244	2024	2568	2401	1353	1239	1420	1376	1659	1184	1277	950	1199	1234
549.099468476131_2.4676805	1602	868	1373	1442	1034	1118	1720	887	1208	1108	898	1091	766	602	818	680	503	520	534	661	947	652	612	571	636	607	1090	726	664	677	873	698	476	1539	757	908	841	526	801	663	897	1142	794	1030	878	736	799	818	726
575.119677958843_2.5321722	2903	3318	3249	3400	3144	3046	2895	5352	4299	2990	2962	2552	2743	2620	2695	2477	3314	2911	3061	2844	3106	2668	2565	2558	2835	3026	3629	2635	3440	2760	2417	2459	2044	4074	2889	2524	2118	2442	2511	3559	3253	2300	2612	2510	2689	2417	2269	3548	2391
317.088500290874_0.6946272	369	396	355	468	396	444	301	422	342	427	1114	459	1185	1126	1819	1460	1686	1335	1181	1884	351	367	344	336	504	254	700	494	227	392	331	445	320	271	404	329	340	443	366	476	586	658	544	377	584	502	463	463	482
575.153943072445_3.4042604	787	873	834	775	808	1322	840	1009	1068	736	1758	1866	1349	1417	1368	1425	1237	1441	1317	1572	1333	1202	1440	1653	1236	1451	1050	1303	1342	1289	1205	1258	1402	1375	1290	1280	1726	1173	1555	1723	1606	1114	1059	1166	1335	1420	1677	1521	1149
570.168751099211_3.3848968	903	1166	941	913	1237	1297	1030	1081	927	691	1461	1236	1187	1363	1508	1130	1406	1076	1146	1279	1226	1492	1219	1517	1543	1183	1203	1399	1319	1386	1215	1118	1278	1349	1198	1233	1413	1713	1505	1682	1538	1161	1356	1200	1340	1531	1138	980	1339
623.103021420044_0.3073241	1057	1382	1175	1435	1522	1407	1437	1285	1752	1521	1475	1677	1874	1420	1393	1460	1972	1369	1723	1786	1278	1453	1451	1401	1223	1641	1262	1330	1439	1702	1128	1555	1664	1328	1399	1535	1202	1164	1087	1312	1512	1714	1379	1205	1383	1749	1223	1831	1408
893.194131125505_2.437862	1002	957	1186	949	1383	915	1041	833	868	1183	1131	1024	899	1371	1029	1373	1060	1218	1283	1182	870	856	969	971	1308	1152	1239	860	958	907	1024	1119	939	1244	1064	1078	1109	966	1091	1065	981	1080	1208	1353	922	1145	1004	1010	967
661.181338752314_0.3045048	1076	1493	1728	1839	1889	1208	1413	1548	1346	1282	1477	1870	1694	1617	1605	1389	1192	1081	1264	1300	1376	1622	1481	1173	1844	934	1321	1100	2010	1235	1351	1310	1437	1259	1576	1170	924	1221	1008	1159	1571	1704	1538	1654	1140	2021	1321	1402	1407
503.395030462538_5.504312	0	0	0	0	0	0	0	0	0	0	215	539	1386	1260	678	991	954	822	1318	908	874	805	918	1099	707	1280	767	435	1180	1362	481	1768	693	377	421	494	1340	813	913	631	678	748	772	756	777	691	702	865	662
431.089170837584_2.7527852	1518	1271	1298	1258	1388	1496	1306	1316	1437	1473	1116	1256	932	1304	1176	1366	1465	1415	1066	1190	1068	956	1887	1104	1276	1526	1179	1006	1134	1343	1262	1204	1033	1053	1241	1358	1256	1128	1252	1253	1031	1214	1121	1120	1317	1447	1630	1272	1399
737.159874119628_2.5296233	5199	7929	8688	6968	7292	6670	7546	7721	4650	7482	7949	7392	6721	7616	6798	8237	8270	7426	8214	7116	5633	5993	5313	6077	7685	5120	8837	6901	5081	6216	7304	6251	6779	2757	6473	7563	5360	5613	6088	5301	6994	7357	4976	7794	4626	6553	7435	7584	7167
151.026370570663_0.828621	1229	1472	1160	1339	1552	1503	1084	1374	1489	1449	635	2524	900	1675	649	635	562	1104	959	457	822	1292	1008	1119	1890	802	1209	1214	1263	1244	1709	955	1495	1831	1357	1716	1710	1538	1631	1500	1613	1306	2034	1717	1297	1493	1370	1518	1458
597.288720613711_5.996505	228	0	319	0	283	0	0	0	0	230	975	1454	1888	1697	1818	1319	1482	961	1453	1317	1293	1949	1526	2353	2111	758	924	1276	1468	1272	1885	1293	1898	1446	1653	1269	1413	1588	1089	1041	1020	1356	1101	1225	990	1552	1261	1025	1234
140.983275666335_0.8016425	3272	2831	1644	1964	3272	1953	1569	2655	2428	2862	1721	3089	1570	2761	1699	1782	2017	1503	2072	1686	1637	2452	1959	2967	2917	1797	1421	1691	1537	3291	3207	2915	2898	2989	3398	1878	2951	1960	1577	2544	2078	2352	1615	2181	2549	1553	2428	2116	1960
954.736896388587_2.4990983	1396	1259	1005	1364	1543	1169	1209	1265	1274	1417	1234	1540	1059	1412	1492	1375	1413	1451	1670	1753	1024	1103	1326	1370	1716	1732	1101	1191	1533	1410	1552	1163	1082	1562	1209	1286	1648	1484	1079	1542	1115	1276	1732	1175	1419	1398	1274	1086	1424
625.134761201846_2.752917	1668	1643	1645	1762	2446	1924	1929	1585	1437	1776	1444	1455	1486	2243	1750	1724	1469	1720	1575	1599	1772	1679	1189	2020	1985	1469	1812	1224	1609	2012	2086	1708	2008	1565	1762	1641	1654	1689	1506	1703	2293	1468	1850	1933	1937	1312	1880	1534	1954
542.368319020447_5.7730107	249	0	210	0	0	0	216	0	0	247	757	723	1257	1703	990	427	541	426	366	382	1195	2354	1563	2123	1971	399	408	361	434	463	1193	796	1238	635	1052	584	724	750	560	821	1189	1505	1116	1220	886	1251	999	1133	1190
985.287502230998_0.3033137	1187	2204	1814	1763	1963	2287	1860	2046	1794	1710	2050	2018	2006	2396	2073	1925	2184	2142	1979	2009	1741	2026	1690	1872	2044	2103	2603	1863	1940	1930	1187	1942	1539	1711	1397	1976	1037	1423	1322	971	2110	1999	2587	1899	1919	1951	1598	1519	2123
449.144950525694_2.7773154	1513	1349	1560	1052	1163	1183	1091	966	1387	1331	1230	972	1080	1076	1058	1105	862	804	1216	913	962	748	882	977	1124	1216	1261	1029	1143	1788	1376	1137	1248	1270	1225	1211	978	1130	1074	1015	994	1159	1077	1190	774	1197	861	962	976
423.161175601901_2.7035544	1838	2154	1914	1584	1769	1302	1451	1213	1532	1478	1016	1338	1073	862	1244	929	914	741	1215	1040	1079	1184	884	1220	1061	1392	1434	938	1281	1095	1209	1362	1290	1427	1172	1591	979	1063	1421	911	1538	1025	1226	1215	1335	1027	1264	1352	1487
653.132944832336_2.2817938	2758	2969	2785	2444	3287	2584	2553	2360	3093	2745	2384	2639	2154	2622	2334	2562	2385	2564	2986	1941	1229	1727	586	1238	3211	1261	2627	563	1452	1750	2239	1260	1824	1771	1239	2498	2292	1682	1766	879	2413	2370	1876	1933	1844	1564	2133	2254	2426
970.734381967261_2.4959426	1303	1421	1030	1382	1142	1355	1108	1315	1580	1343	1474	1655	1430	2336	2012	1551	1366	1703	1685	1289	1502	1657	1508	1290	1408	1179	1366	1601	1030	1272	1236	1475	1543	1279	1738	1536	1300	1676	1401	1659	1168	1165	1764	1688	1391	1308	1649	1832	1430
909.338184648711_2.465522	1162	1195	976	1012	1384	1103	1063	820	1186	1060	1337	1021	1322	1039	1952	2191	0	1789	1462	1881	8581	4938	5815	4635	1929	6637	1438	0	7968	2895	2712	6421	1572	1879	2288	1209	3782	2263	2829	2300	1771	2122	1798	1844	1609	2496	1831	2133	1632
269.045610920964_3.166083	1257	1080	1226	885	1264	1509	1101	1070	1185	1131	1883	2390	2395	2024	2503	2430	2149	1918	2125	2564	3226	1998	2265	2761	2043	2731	2903	2732	2702	3194	2443	2847	2146	2477	2291	2513	3243	2291	2773	2477	2706	2210	2676	3226	2697	2580	2471	1757	2226
906.240061022193_2.4915411	2031	2178	1549	1845	1757	2058	1320	1702	1828	1382	2239	2161	2067	2250	1855	2174	2074	1793	2164	1661	1630	1708	1215	1583	2035	956	1440	1811	1009	1553	1838	1105	1967	1751	1877	1665	1498	2142	1707	2020	2305	2430	2044	1680	1734	1944	1775	1769	1429
520.267619848107_6.0796723	337	251	402	0	389	363	532	591	462	411	477	1513	637	515	785	4644	4838	5148	5583	5663	1498	1171	1952	1180	928	5088	3009	4247	6146	4874	1279	2699	948	1130	1015	2755	4831	5251	4326	3739	1659	1724	2041	1761	1574	1845	1425	1180	1408
239.071930759997_4.2992396	468	475	475	514	1082	648	523	426	458	628	1975	1464	1748	1612	1702	1809	1894	1666	1597	1450	1804	1673	1445	1355	1720	1427	1532	1751	1669	1954	1917	1433	1633	1590	1947	1866	1959	1878	1715	2257	1828	1449	1444	1784	1305	1218	1392	1341	1943
503.393880513236_7.8919353	447	229	353	212	214	464	0	824	214	403	1167	262	1571	988	1541	1769	2566	642	1197	2785	7600	3849	7007	5813	1435	8572	1434	1710	4500	2110	1212	5452	1336	913	859	1111	6778	4483	5752	6542	1426	1707	1439	1172	1146	1088	1340	1019	1240
283.068114316295_2.2076185	1726	1600	1479	1380	2614	1378	1627	1435	1887	1419	2104	2487	2127	2140	2143	2288	598	1960	2009	1903	1516	1705	1367	1796	2633	1125	1432	381	1439	1735	1871	1415	2297	1948	2023	1913	1567	1853	1777	1950	2123	1612	1604	2017	1492	1940	2325	1966	1662
700.30435816316_5.501658	218	0	0	0	355	217	218	201	0	228	1003	887	974	1168	1086	1012	1064	837	1310	1115	1550	1890	1704	1587	1562	1211	790	999	1241	1382	665	1562	833	457	570	972	1589	1692	1243	2105	1053	1251	976	996	1251	1036	871	828	819
781.247499310209_3.278094	2128	3063	2661	2221	3217	2105	1670	2067	1926	1960	1226	1159	1293	1247	1292	1549	1033	1000	1566	1257	1150	1128	1389	1309	1734	1502	1402	1319	1145	1551	1509	1155	1289	1043	1348	1035	1693	1233	1808	1894	1987	1776	1442	1447	1677	1464	1213	1222	1458
518.251918987487_5.4773498	583	374	582	407	593	360	344	288	214	0	2027	2643	2568	3543	3217	2318	2108	2496	2559	2490	3884	3886	3750	4330	3828	3771	1821	1521	2612	2529	4108	3615	4449	3271	2827	2035	3475	3057	2659	2711	3133	2536	2319	2977	2464	2135	2192	2311	1971
539.355491043635_7.681047	274	238	301	234	0	358	0	267	355	456	1018	416	2539	1358	2254	2842	2665	1298	1598	3337	7159	3540	7053	6159	1438	9171	1548	2007	4612	1969	1584	6644	1204	1013	1173	1746	6381	4419	5672	5720	1683	2029	1715	1498	1306	1448	1273	1348	1288
483.202239677768_6.7000065	0	0	0	0	0	0	0	0	0	0	528	1122	10481	3711	4617	751	502	680	704	1063	582	807	739	813	802	781	406	524	672	983	583	513	557	399	447	605	405	563	777	622	921	1039	1104	1036	855	916	779	696	809
297.082631366493_0.30036762	1838	2897	2573	2397	2828	2041	2725	2203	2045	2149	1997	3088	2300	2458	2235	2551	2746	2643	2828	2185	2252	2146	2029	2678	2495	1720	3005	2634	2899	3037	2008	2240	1844	2549	2103	2705	1471	2141	1808	1895	2807	2131	2579	2513	2234	3455	1997	2379	2494
387.069732213537_3.3472993	1401	1587	1520	1787	814	1312	1464	1460	1234	2149	285	279	301	0	244	223	439	0	253	215	263	298	269	814	348	437	389	448	451	389	412	365	307	266	223	470	466	499	351	401	434	459	502	530	439	361	435	334	460
290.087985669006_0.68583924	474	529	626	535	797	637	413	648	513	598	1793	712	2138	1878	2001	2229	2350	1826	2121	3093	283	453	354	377	565	370	307	249	418	388	587	293	744	584	648	526	702	655	730	576	673	869	698	697	653	661	644	550	615
239.019932479324_2.6215396	967	1005	1142	971	1393	969	800	1015	908	1234	1066	1105	978	1300	1247	1555	1131	1206	1021	1484	764	1142	928	1301	1228	817	926	844	1124	1102	1023	1234	1035	1116	1104	1229	1426	1165	1205	1350	1296	1178	1418	786	1125	1175	1152	990	1235
511.321266039707_8.288477	0	0	0	0	0	0	0	0	0	0	728	961	2024	2007	1011	1930	1924	1683	1864	2039	1124	1726	1605	1613	1340	1621	1309	1584	1844	1992	738	1513	515	550	379	1002	1831	1930	1806	1118	1032	1550	1057	1279	1400	1071	1143	1114	1035
604.168797537375_2.4878316	1811	1915	1725	1321	1383	1388	1771	1321	1403	1866	1553	1234	1165	1510	1706	1610	0	1362	1233	1301	810	992	597	977	1561	352	1356	305	806	1126	1297	719	1404	1249	1519	1680	1130	1612	1443	882	1403	1028	1589	1470	1100	1413	1281	1142	1171
411.150555387905_2.3474076	1177	1482	1269	1587	1539	1438	1520	1225	1520	1452	1321	1755	1559	1357	1633	1695	496	2094	1860	1427	858	1285	1111	1209	1471	1356	1371	389	1014	1160	1802	1074	1584	1437	1302	1541	1577	1648	1296	433	1606	1743	1740	2289	1446	1647	1765	1673	1672
650.307083392591_5.8868546	0	0	0	0	0	0	0	0	0	0	421	758	1271	1089	1112	1206	845	898	1086	1142	1258	1587	1421	1889	1032	1463	699	781	1152	1176	295	1724	446	660	590	1180	1486	1645	1559	1439	1253	1002	983	1135	809	758	842	924	1020
421.001284725511_0.36679548	1608	2137	1103	1169	2619	1139	1124	1305	929	1092	1103	1479	1163	1921	2079	1003	889	1350	842	930	1512	4964	2160	3896	1636	2737	2549	2604	3725	3644	1446	4540	1336	892	1496	797	693	975	948	751	1868	1541	2038	2316	1930	2329	1808	2485	2046
567.36606167746_7.0302644	232	0	0	0	281	360	332	243	0	0	519	484	1030	825	1116	1383	1167	801	683	2109	2137	1928	2361	2138	696	3503	1288	1240	3528	2232	480	2271	523	406	485	731	2827	2062	2115	2212	1247	1506	1303	1066	1415	1121	1437	1341	1149
738.147894769965_0.31526765	344	343	501	523	336	566	504	637	556	569	925	822	708	926	903	779	1175	1176	844	1214	1762	924	1482	864	751	2962	616	1057	1151	1339	1630	912	1650	1401	2068	612	2975	2119	2553	2496	883	867	739	1199	940	966	1138	1263	963
774.215897863931_2.4522753	1181	1447	1108	1337	1739	1322	1771	1109	1262	1699	1081	1139	1390	1364	1037	1224	1231	1263	1365	1341	1075	1412	1013	1072	1558	1089	1485	1411	994	1397	1871	1172	1336	1414	1312	1237	1243	1440	1383	815	1838	1157	1585	1371	1404	1356	1184	1455	1144
429.32144659657_6.750956	0	0	0	0	0	0	224	224	0	0	385	403	1199	954	1013	1320	1247	645	996	1670	1202	1436	1183	1339	662	1224	1121	1062	1501	904	495	1082	423	332	418	625	1147	1556	954	1349	819	668	689	870	1008	749	924	675	706
475.087786311025_2.9092593	1672	1665	1554	1660	1691	2001	1933	1808	1834	1611	1169	1758	1096	1285	1502	975	1233	1343	1244	1409	1803	1186	1022	1087	1259	1196	1543	1489	1303	1311	1898	862	1567	1147	1434	1427	1419	1424	1583	1466	2013	1341	1414	1367	1636	1423	1334	1149	1354
439.118568063435_2.6328044	2251	1863	2344	1781	2009	2210	1870	2188	1922	1772	1159	1230	1322	1179	1432	1422	755	1534	984	1213	1262	1307	1318	1213	1853	1169	1957	1105	1341	1347	1962	1682	1436	1645	1911	1396	1262	1011	1756	1582	1558	1467	1499	1946	1205	1408	1595	1693	1961
519.320938089217_6.7334013	256	0	224	0	0	0	0	0	0	0	479	673	1165	1408	756	1164	1275	1281	1330	1242	837	1422	1087	1265	1094	1030	1148	908	1241	1093	708	973	907	625	657	913	1243	1093	954	939	1180	878	853	862	883	791	714	913	709
379.115034098383_2.2602508	1570	2071	1851	1569	1662	1318	1939	1608	2161	1628	1285	2083	1432	1802	1905	1702	1166	2087	1720	1525	1785	2248	1470	1134	1889	1388	1539	1144	1618	1465	1912	1625	1556	1668	1897	1859	1458	1481	1733	1536	1348	1351	1480	1356	1566	1256	1457	1425	1575
909.167280229829_0.31410939	378	689	669	449	472	514	416	442	389	476	830	872	707	540	600	996	1013	870	677	1021	1156	796	966	752	440	1371	577	954	1001	734	941	602	1003	1046	1122	709	1387	1121	1437	1250	734	949	643	813	632	750	922	841	635
205.01455319234_2.4547935	1686	1518	1425	1191	1623	1441	1621	1210	1549	1145	2109	1827	2448	1552	2202	1768	1406	2662	1899	2169	1297	1760	1249	1670	1895	1295	1755	247	1189	1146	2184	1625	1754	2178	1772	1716	1292	1993	1881	1674	1581	1950	2459	1837	1428	1756	1667	1816	1678
735.215664607919_0.30185878	1145	1670	1278	1663	1562	1222	1543	1358	1534	1128	1708	1840	1508	1387	1790	1709	1827	2002	1889	1633	1215	1480	1182	1387	1665	1249	1568	1827	1449	1708	778	1077	1147	891	1023	1442	1077	890	774	866	1469	1378	1773	1267	1288	1579	1840	1248	1920
571.143012486684_3.4388661	718	823	644	571	807	1085	541	934	749	1219	895	917	675	738	857	913	643	783	653	781	959	1044	686	1243	663	1148	926	1270	1050	896	737	966	985	1188	1025	723	912	1218	1006	1417	945	1017	777	615	673	990	968	840	908
310.999493759827_0.41665947	1488	1095	1151	1230	1588	1539	942	1545	1274	1242	1489	1531	1689	1467	1480	1632	1184	1601	1873	1412	758	905	836	822	1455	743	1487	962	601	1443	1125	897	1417	1468	1024	1310	1281	1400	1118	1315	1137	1669	1492	1326	1120	1492	1318	1121	1098
665.166137135868_2.3308308	2183	3503	2323	2078	4031	3342	1884	2890	3735	1883	3710	3683	4277	4286	3910	5159	2022	4283	4662	4127	2144	2809	3111	2777	4440	2726	2394	2127	2893	2585	2763	2366	3601	2442	3103	3468	2640	3399	3009	3107	2402	3345	2871	2309	3317	3727	3554	3569	3463
461.34776335466_4.718073	0	0	0	223	0	0	237	249	0	0	679	1076	1826	2305	1626	1735	1719	1735	2067	1614	1773	1713	2447	2670	1620	2070	1375	1469	2894	2180	974	1991	1456	765	834	930	1809	1679	1643	1373	1591	1449	1214	1424	1422	1263	1869	1382	1193
166.027169339763_2.837368	1467	1478	1731	1661	1557	1875	1567	1406	1321	1326	1696	1580	1708	2108	1802	1282	1405	1849	1313	1803	1436	1503	1729	1616	1469	1690	1527	1532	1767	1663	1354	1836	1330	1383	1786	1406	1686	1581	1600	2390	1966	1976	1979	1401	1417	2064	1491	1503	1747
285.109134842404_0.3031856	2019	2249	1996	1611	1878	1660	1653	1723	1588	1585	1508	1660	1418	1903	1416	1120	1319	1831	1362	1360	1262	1775	1437	1699	2145	1449	1531	1380	917	1233	1186	1276	1096	1313	1210	1302	822	831	1008	1008	1736	1542	1601	1263	1118	1729	1202	1272	1549
387.165682020597_2.6464949	1644	1975	2344	1871	2158	1945	1790	1522	1765	1340	1628	1344	1349	1776	1556	2039	1010	1226	1498	1514	1238	1194	1517	1292	1369	1552	1634	1324	1268	1197	1681	1728	1409	1701	1637	1579	1376	1366	1520	1087	1492	1736	1484	2186	1376	1989	1577	1793	2116
479.168673110327_2.438322	2209	1355	1928	1489	1648	1203	1709	1270	1585	2061	1209	973	1441	1524	1323	1484	0	1359	1526	1093	1154	1620	1377	1900	1408	1443	2000	1582	1473	1529	2196	1830	1786	1505	1546	1626	1687	1633	1735	1503	1797	1432	1975	1662	1382	1296	1173	1655	1582
581.138629542909_2.2300408	949	1215	971	1072	1353	594	864	1251	956	1172	1083	1202	1058	1305	1204	1447	0	927	1582	1337	1221	1085	838	919	1014	773	879	0	991	1044	1061	821	1115	896	1062	1346	737	1004	813	482	1146	834	1204	1212	1168	910	1066	1059	1263
475.244108433436_7.428143	220	0	0	0	465	210	255	336	232	372	789	451	2002	1221	1671	1856	2267	793	1563	2810	3237	2802	2793	3009	1243	3727	1360	1850	3218	1903	727	3311	631	462	652	1599	2934	3282	3020	2507	1831	1875	1631	1321	1325	1249	1298	1807	1512
679.149008732192_0.3083212	1066	804	1262	1073	1022	1089	1187	1189	1333	851	1107	1393	1405	1179	1229	1104	1215	1188	1004	1536	1007	944	934	1555	1304	1051	1420	1635	1323	1584	826	1212	796	1283	953	1059	857	1024	999	867	1026	1094	1455	1148	1235	1333	1206	1033	1098
719.653740977814_2.3908107	1247	1445	1366	1254	1214	1172	1300	1656	1692	1153	1394	1345	1317	1549	1495	1321	1442	1329	1297	1230	1370	1203	1357	1324	1408	1417	1092	1277	1271	1155	1577	1069	1249	1246	1311	1375	1162	1288	1212	1126	1460	1760	1649	1768	1086	1477	1227	1363	1398
333.010221042492_0.47941858	590	729	721	620	1157	800	831	597	594	622	873	1121	1015	547	1459	609	405	521	861	794	2391	2501	2329	2714	927	1147	866	940	1322	1108	767	2581	673	650	774	431	485	380	693	465	695	894	736	1025	697	793	970	654	827
359.207452924701_3.3607025	882	1351	712	945	959	907	931	1048	889	982	1311	1078	1212	1313	1304	890	1111	1353	1212	1033	1060	1186	1285	1145	942	1229	1355	1156	1805	1154	1230	1094	1353	988	1132	1174	1274	1304	1390	1046	1271	937	1226	1051	1116	1068	1202	851	1368
367.044217791728_2.199129	1841	2586	1849	2043	2480	2160	2016	2278	2166	2060	1693	2755	2420	2694	2235	2362	2232	2597	2624	2235	1682	2162	2032	1869	2083	1733	2045	2508	1760	1895	2563	1831	2134	2498	2111	1985	2631	2467	1996	2777	2164	2407	1985	2631	2160	2911	2762	2046	2013
405.028572111036_0.60219216	20166	36330	23669	23188	41418	28134	18117	22452	25160	25653	46636	41036	54832	52309	77135	53910	50282	45422	51886	64489	5100	66374	6394	58123	29069	2759	38111	41039	5575	53260	29723	7629	26229	23185	27938	20156	22365	23818	20489	21662	20705	17542	18378	25738	21901	24299	17991	18097	23784
431.088862492105_2.9223053	1518	1372	1832	1252	1558	1607	1249	1363	1485	1581	1331	1180	2046	1632	1331	1619	1462	1552	1810	1283	1497	1326	1629	1455	1432	1401	1605	1793	1370	1881	1665	1305	1616	1548	1459	1518	1407	1624	1486	1369	1306	1491	1336	1591	1614	1317	1575	1517	1987
473.104004367824_2.6671412	1080	736	1501	885	894	669	970	822	777	723	676	577	538	431	454	484	502	550	388	516	692	556	708	481	447	705	915	636	473	595	600	558	552	488	761	751	577	751	716	587	626	788	594	742	533	798	844	592	725
313.03558015504_3.5651007	683	856	590	702	744	871	641	781	798	628	1177	860	1088	1176	1165	1474	1097	1440	1284	1031	1125	1324	950	1318	1284	1588	1138	1562	1905	1611	853	1603	918	773	772	1389	1369	1580	1951	1556	1545	1324	1592	1345	1048	1410	1243	1279	1358
719.653240541954_2.571684	1380	1445	1439	1713	1564	1304	2062	2082	1933	2007	1303	1456	1400	1602	1266	1370	1130	1419	1297	1350	1261	1086	1411	1112	1292	1339	1530	1370	1659	1076	1183	1373	1156	1789	1324	1384	1007	1112	1296	1190	1469	1180	1757	1768	1473	1155	1276	1257	1396
677.088319619502_2.4208071	3832	2348	3293	2989	2568	2457	3982	2648	2794	3173	1708	1291	1588	1799	1829	1817	1493	1842	1320	1639	2262	1925	1310	1722	1465	1995	2618	1113	2020	1840	2094	1865	1550	2295	1755	2288	1305	1411	1517	1541	2282	2028	1921	2677	1852	1484	1781	2245	2189
892.184814164736_2.685169	2913	2181	2336	2620	1732	1675	2997	2176	1958	2647	1368	1205	1303	1169	1443	1369	1101	979	1381	1017	1550	1077	1069	1328	1432	1159	2041	1199	1216	1327	1508	1097	1106	1627	1457	1603	1001	1200	1622	1310	1512	1175	1516	1437	1237	1096	1496	1505	1907
485.326940820418_7.2730145	0	0	202	0	0	0	0	0	0	0	1191	999	1072	2316	1708	1453	1775	1787	1789	2130	1359	1416	1357	1344	1131	1190	1288	1096	1576	1392	881	1159	849	661	706	1227	1503	1868	1511	1272	914	965	1014	799	1118	1020	1119	1095	810
622.85373476941_0.27065325	3917	3371	3437	3599	2980	3013	3228	3114	3568	3054	3347	3493	3118	4034	4413	5911	4191	5892	4709	3798	4956	3595	2872	4273	4565	3511	5298	2911	5005	4782	3372	2655	3237	2355	2932	4106	4117	4740	4225	2493	4243	3354	4024	4804	4040	2581	3863	4244	3968
580.360991909813_6.1605077	255	0	0	0	254	209	202	0	204	0	609	853	1740	1484	1469	1912	2191	2073	2363	2630	1737	1708	2202	2343	1335	2599	1924	1730	2944	2230	539	2033	1035	797	756	1855	2606	2320	2299	1768	1351	1707	1192	1593	1014	1329	1248	1189	1564
247.025181924196_2.7963514	594	437	551	382	567	384	640	525	392	331	1583	1586	1246	1200	1745	2028	1644	1331	1597	1712	1698	1723	1762	1233	1029	1306	1389	1302	1903	1099	982	1227	1363	1472	1437	1644	1959	1361	1774	1286	1457	1189	1368	1599	1087	1374	1200	1769	1189
375.14463415104_3.3093698	611	1337	1033	1175	1155	1081	1025	1011	1106	1191	1312	1250	1919	1250	1501	1711	1589	1276	1343	1729	1268	1876	1540	1342	1851	1071	1289	1623	1504	1965	1725	2099	1861	1517	1523	1930	1850	1617	1600	1803	1743	1557	1096	1343	1741	1379	1869	1480	1314
469.170675398581_3.502541	1405	1821	1318	1469	2163	1689	1298	1178	1476	1064	1642	1573	1813	2029	1622	1501	1753	1567	2060	1434	1957	2062	2207	1726	1963	1441	1320	1752	1436	1509	1847	2249	1869	1717	1735	2091	2188	1550	1686	1715	1654	1743	1773	1653	1273	1854	1823	1414	1852
821.495228334783_5.9651585	0	0	0	0	0	0	0	0	0	0	514	655	834	1023	715	1006	1519	932	1229	1441	933	1042	592	1092	776	1470	1239	1351	2073	1785	760	715	691	404	375	947	1192	1225	1584	1155	1108	715	865	744	872	696	853	898	874
177.019480847389_2.673954	1252	1036	1125	1423	1236	1075	1086	1032	1308	1163	1456	2083	2118	1818	1691	1693	1659	2514	1454	2093	1785	1862	2031	1688	2158	1417	2495	1505	1556	1569	1830	1364	1292	1783	1937	1525	1859	1697	2092	1816	1478	1292	1692	1661	1813	1419	2109	1726	2123
554.345713890466_6.1326165	0	0	0	0	268	239	210	213	0	0	424	370	444	306	464	1618	1320	1298	1551	2265	719	669	939	865	282	1345	1048	1109	1847	1848	244	1072	0	0	215	947	1687	1516	1316	1467	734	632	679	810	758	629	798	469	612
577.315400636051_6.3678684	0	0	0	0	201	449	0	0	0	269	563	477	778	669	765	1042	639	718	917	704	437	759	708	1281	808	506	594	735	774	648	648	871	723	520	950	550	968	1456	1186	981	824	596	704	587	643	751	530	736	542
479.335916993121_7.108465	209	0	0	0	0	0	0	0	0	0	1141	1682	1958	2145	1616	2854	2249	3328	3077	2491	1440	1838	1630	2113	1994	1422	1404	1643	2083	1766	832	1804	1446	902	932	1244	2269	2000	1871	1589	1685	1512	1597	1491	991	1593	1586	1533	1646
518.963901336724_0.51455945	727	1004	743	900	1461	886	705	601	899	885	986	1020	951	998	1475	720	460	446	562	602	257	550	432	363	948	236	611	238	230	348	658	458	836	1164	867	529	447	564	581	510	618	500	632	532	614	739	533	726	500
512.148225304684_2.649549	1534	1558	1804	1806	1746	2326	1404	1526	1475	1285	1322	836	1720	1144	1059	1026	1663	992	979	1048	939	1193	1349	1370	1309	1311	1140	1453	958	1439	1116	1138	1156	1321	1182	1321	1378	991	1380	1459	1246	1587	1522	1429	1481	1798	1285	1095	1228
207.015309626882_0.29987416	2277	3040	3685	3447	3864	3042	3236	2040	3072	3104	3228	3475	3163	2938	2704	1903	1406	1780	1436	1475	2626	3202	3511	2646	2900	1577	1800	1779	2215	2192	2927	3001	2575	3911	3542	2348	2431	2177	1864	2302	3341	2283	3350	2998	2541	3488	2704	2603	2372
451.584957545083_2.8170176	1701	1044	1754	1274	918	1047	1085	1146	1263	1036	846	634	742	620	968	828	864	828	567	595	750	631	953	920	921	993	937	865	702	1200	898	740	974	848	754	1028	660	795	833	827	740	1141	723	772	953	875	933	846	928
523.129098696398_0.30798888	730	1048	972	1170	1205	858	1096	801	1025	1035	1195	1403	1031	960	925	1110	1253	1320	1710	992	1066	1369	1240	1058	1067	1090	1330	1474	1505	1087	933	1153	909	861	927	1160	1038	1040	1008	1007	1406	1030	1379	1289	934	1003	900	1170	1299
617.354356325622_6.434512	208	237	0	0	278	284	234	0	317	384	1055	1203	1542	1839	1595	1529	1646	1767	1481	1851	1333	1832	1694	1611	1237	1184	1038	1127	1661	1565	1744	1514	1598	1500	1593	1356	1895	1938	1725	1733	1650	1370	1099	1169	1079	1232	1385	1182	979
307.18973979703_5.483277	362	259	500	295	455	297	409	291	225	234	2422	2679	2532	2997	2570	3153	2620	3092	2939	3543	2229	2460	2012	2559	2130	1817	1589	2434	2381	2358	2509	2145	2222	1750	2836	1850	2560	2602	2313	1720	2195	2055	2247	1592	2472	2653	1972	1831	2059
593.343098784772_8.335668	0	0	0	0	0	0	0	0	0	0	1054	1453	1739	1967	995	2059	1603	2368	1832	1801	1170	1300	1804	1272	1533	1155	1516	1786	1197	2036	553	1384	587	585	808	1575	1782	1507	1016	1451	1561	1117	1167	1475	1463	1053	1509	1043	1295
277.069245787225_4.2626033	1117	1245	1475	1190	1218	1368	1195	1162	1260	1050	1609	1583	1253	1649	1910	1637	1418	2000	1309	1684	1114	1683	1325	1585	1432	1254	1422	2137	1607	1451	1901	1466	1892	1704	1430	1712	2075	2397	1750	2111	1451	1373	1666	1570	1627	2107	1535	1767	1319
306.070240327613_2.282278	14286	13012	12057	12206	12654	574	13716	11757	13719	14640	14456	17629	16150	17088	16416	19083	576	16191	16226	13468	9844	12859	5287	10622	13180	4173	12936	1886	10610	10719	14191	9979	12953	14042	12335	14572	11108	12059	12906	5662	13655	9585	14236	14367	13451	8872	12488	14194	14633
629.314767536011_6.0527873	206	0	229	0	331	0	211	304	507	221	1447	2038	2097	3309	2408	2301	2354	2371	2889	2047	1812	2846	2229	2528	2253	2263	1911	1884	2326	2672	1747	2033	2685	1659	1399	1760	2358	2414	2784	2403	2382	2017	2078	1860	1641	1588	1656	1787	1534
541.154090190573_2.6109529	1476	1296	1435	1756	957	1114	1561	1177	919	1168	625	966	897	1067	515	717	883	634	1133	646	680	778	861	733	653	597	910	916	698	759	1017	905	1000	758	875	1272	877	747	941	1016	1016	986	910	911	904	1179	935	877	823
147.066467914105_2.2307801	4719	5858	4186	4536	5553	3256	4826	3938	4003	3396	3194	5440	4366	4107	3839	3989	3568	4146	4510	2951	2733	3620	2955	3393	5241	2603	3401	4348	3142	2846	5704	3119	4924	5028	5063	4464	4696	5147	4275	4288	4154	3124	3664	4082	3373	4353	4368	5384	4350
620.102153380141_0.31593886	706	958	791	664	726	912	771	609	818	823	1378	1002	1064	1142	1529	1684	1837	1567	2104	1974	2335	1714	2727	1918	1147	3824	1551	2070	2402	2177	2750	2362	2138	2558	2390	1651	4070	3490	3271	3715	1478	1318	1647	1605	1957	1271	1647	1506	1660
675.372074873348_7.3531227	257	253	0	0	327	278	343	284	422	460	857	359	1910	1084	1562	2336	2370	796	1163	2954	4377	2347	4431	3521	950	6558	1509	1829	5411	2261	982	4656	529	592	636	1007	4161	3131	3483	4401	1866	1872	1610	1501	1270	1562	1304	1421	1147
477.118072513782_4.206696	298	323	201	329	292	247	215	0	248	245	1398	1356	1771	1362	1564	1349	1447	1690	1757	1304	1105	1281	1329	1120	1423	924	1328	1568	1478	1347	988	1759	905	1082	729	1053	1509	1267	1418	1101	1306	1106	1132	1332	1248	1217	888	1058	786
535.301619326656_7.7188725	208	0	0	0	0	229	0	261	0	201	1341	1554	1837	2534	1835	1720	1981	2134	1764	2030	1434	1844	1484	1904	1375	1421	1427	1846	1928	1408	1158	1297	1019	694	778	1373	1542	2067	1704	1728	1143	1708	1416	1158	1232	1112	1325	1300	1202
585.159292901542_3.2072427	1188	1061	854	875	1072	956	1062	1141	1034	837	1338	1346	944	1328	1195	1286	1245	1191	1381	1017	1289	1155	1235	1440	1337	1405	1029	1536	2120	1349	1354	1681	1475	1263	1289	1522	1581	1594	1392	1372	1595	1455	1257	1044	1224	1071	1113	1533	1465
723.168829483226_3.2357059	1327	2573	1906	1780	1751	1733	2382	1600	1855	1761	1989	2163	1629	2009	1837	1899	1960	2444	1865	1767	2045	1492	1775	1662	1527	1769	2135	2128	2050	1677	1760	1906	1741	2085	1822	1811	2144	1646	2240	2458	1679	1624	1967	1863	1965	2448	2222	2219	2466
289.165892699359_2.490206	1332	1245	1279	1026	2087	1046	1501	915	1351	1365	1132	1090	1378	1571	1581	1590	249	1269	1446	1423	1233	1457	1290	1064	854	1049	1371	313	1411	813	1542	1129	904	1656	1070	1061	1252	1234	1505	941	1552	1337	1070	1530	1153	992	1312	1600	1329
267.108958626882_1.9636803	0	0	0	0	0	0	0	0	0	0	908	417	951	925	1376	1478	1662	1531	1563	1910	0	0	0	0	0	0	0	0	0	0	0	0	240	0	0	0	0	0	0	0	420	364	456	526	336	498	366	501	525
309.053679341652_2.8362823	3659	2945	3862	3339	2877	3130	3803	3054	3207	3032	2100	1913	1738	2071	1941	2172	1873	2220	1750	2243	2542	1738	1819	2869	2495	2561	2738	2431	2184	2539	2660	2466	1837	2581	3217	2712	2676	2588	2475	3093	2413	2101	2033	2776	1945	3031	2561	2089	2286
595.111696941031_3.165692	1212	1560	1292	1279	1300	1225	1462	1325	1174	845	1292	912	719	971	1063	915	1119	913	1114	1200	994	1056	1227	878	1061	887	1078	1349	1207	1019	1198	909	1136	878	1174	1264	1230	983	1086	888	1068	833	1169	1388	921	1120	1235	1131	1011
754.141961055752_0.3129604	448	518	492	658	431	428	508	331	621	417	792	805	755	688	692	1361	1151	728	1023	1201	1305	1167	1391	799	856	1760	929	766	1057	1126	1193	854	1288	1293	962	961	1862	1316	1890	1574	1243	765	893	833	947	772	980	939	780
565.228411413198_3.3254628	1544	2017	1429	1863	1988	1764	1603	1598	2074	1700	2217	2345	2004	2704	1851	2560	2106	2341	2406	2336	2150	2034	2419	2566	1893	2059	1594	2013	2420	2620	2026	2422	2294	1991	2382	2078	3229	2489	2313	2406	2439	2382	2928	2322	2001	1893	2241	1931	2212
751.660155538192_2.6366165	1476	1269	1289	1524	1318	1132	1544	1047	1224	1076	1633	1440	1266	1419	1714	1334	1335	1307	1395	1568	936	939	948	652	1118	931	1056	1139	959	1178	1058	767	1310	1060	1160	1103	1081	1005	814	923	1467	1284	1195	921	1136	1031	1150	1428	1253
519.322614158338_5.6543684	252	0	0	223	386	0	0	265	216	0	1023	866	987	1026	1164	1077	916	1545	1104	979	763	1198	946	887	871	779	811	842	1124	916	887	862	1166	836	710	872	1208	1204	1047	847	909	1037	910	719	747	987	798	948	731
895.176273458004_2.360494	1017	1097	1032	1051	1244	911	1167	974	1014	1258	1301	1198	1489	1337	1498	1449	790	1532	1458	1244	1300	1221	828	1087	1549	1051	1111	581	1257	1193	1193	1317	1149	1231	1201	1113	1026	1228	1222	1088	1150	875	1214	1273	1094	893	1343	1424	1226
339.057057352899_0.3099734	1004	1396	1376	1203	1760	1398	1218	1203	1490	1394	1300	1648	1169	1746	1560	1565	1340	1603	1338	1537	1555	1195	1261	1727	1486	923	1592	1408	1599	1381	1015	1886	1143	1261	1107	1369	631	1132	1256	862	1643	1680	1431	1309	1250	1326	1395	1031	1361
197.009622835567_3.2209437	638	950	1423	837	1305	948	897	776	900	779	1728	1415	1549	1379	1558	1586	1679	1446	1862	1599	1384	1325	1280	1625	1656	1535	1444	1509	1513	1930	2054	1719	1443	1398	1467	1629	2033	1830	1393	1489	1712	1300	1472	1354	1388	1846	1922	1535	1656
585.159773633307_3.6789093	595	951	812	549	1049	884	615	658	770	691	1766	1620	1523	1460	1572	1833	1350	1443	1405	1546	1386	1781	2179	1840	1265	1527	1200	1748	1713	1449	1466	1815	1616	1149	1475	1536	1634	1501	1710	1587	1439	1377	1196	1531	1171	1603	1578	1634	1382
809.301188691428_3.899048	308	380	293	346	352	320	316	341	349	359	1310	1817	2126	2329	2332	2411	2021	1808	2169	2504	1788	1748	1947	2469	2427	1451	1468	1614	1830	2096	1846	1826	1808	1691	2288	1850	2483	2055	1980	2186	1536	1808	2246	2098	1394	1531	1700	1614	1513
469.332032556664_8.026982	0	0	0	0	0	0	0	0	0	0	671	1382	1778	1763	1115	2212	1571	1945	2088	2294	1505	1549	1248	1862	1309	1637	1357	1984	1984	1648	521	1244	902	514	604	1018	1682	1561	1544	1362	1153	953	1468	1217	1065	1397	1493	1144	996
463.181190029708_2.5383983	2757	1737	2021	2280	1873	2118	1947	2349	1985	1850	1825	2221	2204	1545	1868	1750	1677	2114	1741	1749	1335	1782	1159	1584	1797	1339	2145	1673	1568	2322	2166	1689	1527	2133	1757	1921	1667	2190	1768	2188	2180	1547	1938	2424	1649	1761	1658	2190	1892
282.06233393486_2.2761662	1290	1696	1026	1236	1889	1560	896	1124	1264	1252	1521	1893	1885	2001	1737	1655	1780	1987	1831	1481	644	1673	1105	1260	1634	606	1138	360	1179	1041	2054	1163	1936	1591	1494	1333	1350	1376	1425	1413	1103	1423	1498	1743	1174	1286	1314	1168	1376
429.046186655373_4.3961105	397	326	0	246	256	256	221	275	0	2565	2571	951	968	1846	1061	1369	1328	1275	1503	1291	805	1342	1146	1304	839	875	1163	12518	1591	1065	4690	2404	893	1008	1393	819	1436	1525	1242	1341	1697	1157	1465	1480	1352	1843	1334	1380	1266
252.972747882361_0.34360227	943	958	1374	1024	1210	1176	1281	1006	847	1396	1427	998	1236	963	1099	1040	1241	1081	990	1128	955	1038	909	1238	1355	1099	1928	1030	1229	1207	1280	1598	1073	1181	1114	1427	943	1432	1086	1333	987	1127	1094	931	918	1491	1162	1186	1047
357.082505005517_2.2567067	1299	1721	1312	1229	1563	1431	1227	1158	1445	1400	1400	1703	1472	1760	2078	1620	1805	1786	1879	1925	900	1511	1027	1275	2110	1083	1437	521	1012	1417	1183	1433	1608	1448	1912	1658	1149	1570	1468	1516	1434	1606	1326	1302	1719	1284	1298	1830	1878
586.130678740985_2.4337177	2819	3056	2728	2924	3487	2986	2947	2708	2861	2592	3221	3398	3341	3100	3286	3347	2916	3478	3181	3081	2864	2567	2282	1533	3013	2784	2941	2584	2198	2538	2969	1996	2573	2934	3045	2762	2731	2432	2524	2453	2819	2847	2455	2800	2947	3011	3124	1650	2932
377.160897339406_3.0393398	928	1253	906	826	988	1012	947	912	1036	923	715	849	789	826	756	1050	650	857	881	1055	1033	1009	1368	787	1280	1062	872	926	1519	911	1153	1063	1014	1053	946	1319	1160	920	1217	1016	1196	1194	909	944	726	943	1031	998	952
901.217586250491_2.4701657	732	725	551	652	713	901	575	629	571	654	1266	1200	1199	1345	1479	1436	1458	1259	1167	1253	1070	1018	1376	1073	1466	749	1389	1033	891	961	1328	1006	1048	1362	1055	1307	985	1168	1131	1096	1475	1081	1039	1070	1027	1242	1300	1112	1088
331.028690831483_0.6204147	1308	2021	1245	1306	1929	1585	1099	1249	1163	1622	1873	1982	1873	1778	3425	2155	2846	1811	1932	3239	660	908	1727	779	1719	506	962	1245	845	879	1473	672	1260	1185	1515	1368	1317	1371	1204	1253	1906	1655	1844	1367	1426	1402	2180	1913	1725
583.216935612914_3.7969556	733	664	761	739	1104	737	480	791	647	628	2929	3348	2723	3050	3101	2944	2885	3236	2682	3520	2482	2802	2768	2974	3166	2688	2354	3017	3634	2760	2762	3295	3180	2726	3570	2509	3294	3360	3491	3618	2690	2984	2936	2718	2587	2728	2891	2410	2227
196.0591766505_0.46005332	2405	2521	1678	2020	2374	1856	1695	1893	2033	1923	2181	2002	1730	2352	2457	2060	2083	2675	2333	1999	1130	1226	989	1224	1728	1011	1729	1379	1041	1232	2549	1021	2107	1884	2922	2196	2073	1916	2417	2324	1546	1858	1912	1302	1636	1490	1152	1862	1490
647.340630909099_6.6953936	0	0	0	0	0	0	0	0	380	215	740	804	1760	2158	1400	1805	1866	1138	1649	2632	2787	2321	2685	2946	1205	3672	1507	1497	3995	2807	845	3104	976	842	1037	1336	3264	2946	2575	2778	1671	1519	1691	1857	1315	1722	1351	1587	1256
431.103680665842_0.3139516	1900	2319	2114	2390	2205	1184	1029	643	1704	2449	851	763	858	678	915	696	455	740	665	821	551	700	963	680	906	418	547	542	602	460	739	756	937	860	737	822	465	664	298	386	1104	817	708	958	885	901	1156	1035	858
667.145789630977_0.3045147	1345	1548	1524	1496	1020	1329	2073	1056	1222	1225	1481	1434	1516	1299	1514	1683	1639	1648	1741	1977	1305	1397	1256	975	1574	1315	2050	1799	1391	2320	996	1180	829	1145	813	1552	853	887	817	834	1789	1422	1643	1638	1481	1160	1179	1359	1760
871.358749942757_2.4806237	2605	2284	2118	1860	2786	1736	2194	1660	1782	2393	2213	1886	2184	2271	2916	2527	1693	1850	2572	2235	1773	2279	1433	2100	2179	1138	1685	0	1871	1999	2541	1820	2086	2439	2158	2531	2449	2306	2446	2122	2462	2400	2072	2676	1862	1621	2216	1999	2456
731.208376188375_2.6346333	1704	1981	1690	2173	2200	1894	1878	1948	1722	1699	1533	1928	1902	2021	1916	1908	1592	1807	2008	1868	2896	3394	2466	2382	1832	3275	2283	2317	3139	2838	2575	3487	1857	2555	2038	1924	2819	2190	3326	2790	1963	2136	2627	2885	1830	1809	2155	2041	2124
475.342001495873_6.110428	0	0	0	0	225	0	0	0	0	0	777	806	1031	1322	982	1047	758	1414	1104	1010	894	771	741	896	943	786	585	916	1265	865	778	872	624	595	818	760	806	1212	970	820	739	802	825	729	638	545	659	898	577
630.386262485078_5.6836376	310	268	282	287	438	366	254	0	289	256	1275	1179	1485	1303	1513	2270	1671	4099	2093	1429	1008	1326	1552	1632	2381	2043	1565	1221	1523	1655	991	1471	1388	1326	886	1044	1593	2020	2288	1558	1743	1609	1414	1499	1441	1481	1352	1217	1135
395.009608904345_6.76449	311	209	0	0	221	0	259	0	0	0	1444	1579	1467	1556	2113	2711	2920	3697	1827	3730	1863	2053	1995	1099	1266	1728	2650	2078	2200	1380	1161	2383	849	332	984	1539	2422	1256	1633	1846	1357	1632	1884	1409	1325	1225	1216	1230	1542
489.378669483365_7.690717	0	258	0	0	227	0	0	227	0	209	782	294	1144	500	764	832	1370	375	511	1174	3204	1304	2484	2464	394	3098	884	1015	2017	814	469	1935	517	437	324	626	2742	1564	2311	2271	802	705	868	938	656	749	713	629	881
583.164456944676_3.1085496	2704	2800	2705	2697	3258	2540	2529	2798	2372	2694	1458	1700	2025	1681	2193	2220	1879	2354	1845	2022	1904	1828	2350	2036	2307	2047	1917	1608	2676	2764	2240	2137	2420	2070	2133	1662	2180	2456	3048	2075	2227	2634	2926	2121	2319	1719	2200	2696	2072
739.650536376791_2.6768792	1470	951	1547	1112	1024	1099	1392	1104	1190	1170	935	555	721	789	743	697	546	646	699	757	858	670	761	935	756	703	1183	863	907	938	1038	697	765	938	920	700	747	640	809	738	900	809	859	841	811	826	1118	752	1082
409.171249862217_2.5024781	3331	3127	3607	2415	2952	2952	3172	3089	2672	2396	3111	2785	2829	3064	3122	2410	2463	3019	2504	2547	2539	3381	2675	2326	3232	2440	2787	2582	2635	2337	3234	2334	2456	3300	2935	2224	2793	2816	2723	2518	3072	2349	2978	3325	2898	2093	2581	2980	3117
269.045480897729_3.8592238	546	459	346	297	654	540	389	600	435	560	1393	1467	1180	1626	1616	1585	1230	1795	1869	2199	1362	1575	1195	1662	1620	2192	1470	1882	1949	1732	1325	1946	1518	1287	1576	1951	2558	1785	1698	1635	1786	1481	1607	1378	1388	1578	1239	1139	1141
432.080904919166_3.2196631	605	746	643	608	910	1038	1491	717	1374	1058	931	1120	1340	1032	1009	1794	873	750	1431	1380	1506	1712	963	1397	1006	1740	1476	1550	1488	1417	1233	1331	1169	1199	1079	1125	1150	1162	1222	1554	1433	1309	1367	1249	1114	1065	1198	1402	1621
612.252945712056_5.463924	309	252	0	0	250	0	322	258	274	0	1048	1843	1822	1489	1918	1597	1475	1369	1813	1813	1838	2275	2458	2081	1877	2027	1176	1378	2154	2123	1360	2380	1280	1196	1244	1782	2373	2037	2019	2241	1298	1554	1926	1295	1428	1288	1731	1463	1863
167.034878316883_3.3490124	4874	5260	4081	4383	4761	5611	5121	4886	5291	5234	4511	4363	4895	4289	3639	3604	3927	4065	3666	3760	4121	3881	3877	4811	3399	4129	4182	3808	4771	4990	4657	4374	4353	4100	4561	3918	4963	5231	4894	4819	4742	4330	3379	4583	3212	4566	3969	3455	3541
801.200465792151_2.4935262	861	1279	1219	1035	1094	1652	830	1005	930	1031	1604	1431	1127	1290	1332	1501	1955	1182	1506	1525	1847	1736	1710	1698	1317	1577	1600	1482	1753	1725	1685	1939	1325	1802	1657	1496	1413	1723	1663	1690	1627	1711	1488	1792	1637	1711	1397	1223	1718
887.259363240066_2.4758048	2366	1908	1798	2359	2066	2067	2073	2000	2191	1969	1645	1854	2390	2484	1911	2221	1875	2002	2701	2375	1216	1720	1236	1637	2194	1097	2626	436	1253	1740	2264	1135	1950	2005	2334	1982	1825	2090	1806	1867	2063	1412	1680	2456	1864	2032	2139	2124	2212
389.228383048881_6.506028	353	295	422	0	418	0	249	215	0	317	828	652	1168	1189	1100	586	628	687	1073	803	675	1346	1313	1526	1425	383	530	485	637	509	2506	1302	2116	1713	2043	822	1304	1132	1025	821	947	931	780	933	952	896	948	1337	1071
649.173871753935_2.516051	1270	1617	1895	1243	2419	1478	1205	1422	1451	1592	2094	1905	2568	2713	2501	2149	1750	1826	1951	1911	1120	1880	1708	2305	2410	1972	1917	1862	1541	1750	3006	1480	2148	2509	2300	2289	2018	2275	2621	1751	2586	1980	2389	2805	2047	1658	1975	2338	2349
753.16478208238_2.3520374	1229	1355	1075	992	1281	1003	1183	1619	1164	1244	1364	1610	1459	1649	1499	1160	733	1692	1296	1251	1218	1202	1382	1038	1281	1024	1427	641	984	1176	1375	1102	1267	1102	1092	1273	1031	1235	1035	958	1256	1020	1276	1327	1681	987	1283	1463	1310
663.000603776833_0.595334	942	1211	887	1144	1073	1232	686	798	926	1186	1554	1446	1788	2029	1884	2036	1827	1599	1577	1906	344	567	405	406	929	0	404	499	315	303	808	386	792	793	1220	836	818	853	543	696	718	718	661	889	700	800	720	685	952
679.130685315435_2.4069026	1530	919	1091	892	1100	1165	1155	1150	1134	1102	1252	1098	1210	951	1176	1118	1051	1223	1385	1003	1045	1255	960	811	988	893	949	897	905	855	1000	772	996	1057	1185	1109	1089	894	938	997	837	1076	979	1131	1173	1181	1284	1117	942
547.32723716669_6.8236194	0	0	0	0	0	0	0	0	0	0	761	703	1155	1650	1496	1215	1439	1457	1777	1905	919	1252	1150	1437	664	794	1028	999	1062	993	379	986	795	436	624	815	977	962	1438	1550	1104	664	890	718	934	995	881	738	868
257.103156900384_3.614125	941	1459	1222	1145	1469	1020	1019	938	956	975	1588	1695	1731	1691	1463	1391	1986	1620	1952	1556	1810	1617	1463	1480	1659	1137	1133	1628	1610	1479	1779	1523	1376	1646	1750	1215	2164	1915	1900	1494	1474	1965	1411	1581	1830	1383	1330	1258	1341
442.087289484472_2.9525137	2400	1982	1964	2524	1682	2295	2228	2049	2305	1826	1780	1531	1579	1880	1633	1791	1514	1790	1899	1614	2022	1788	1514	1424	1636	2036	1990	1492	1499	1775	1594	1506	1466	2125	1631	1994	1439	1512	1728	1914	1632	1582	1874	1892	1265	1516	1542	1784	1606
651.359266403227_6.233618	0	0	215	0	213	269	0	0	254	0	794	884	1201	1046	921	1325	1403	1314	1543	1527	1007	1853	1450	1051	1157	941	840	1268	1274	1119	1121	1088	1212	932	1150	1176	1253	1699	1063	1110	1336	1141	1002	962	1024	1032	898	836	813
691.09829681418_2.4305797	3999	3730	4458	3630	3619	3623	4853	2938	3891	4069	3418	3346	3149	3643	3456	3594	2722	2970	2819	2965	2575	2909	2054	2592	3108	2340	3650	2652	2546	2619	3480	2904	2727	3458	3630	3441	2402	2562	3626	2460	4322	3089	3571	3240	2527	2827	3285	3760	3590
241.035635868412_2.2449038	897	1514	1044	801	1195	1039	852	1072	1362	985	1142	1441	1372	1548	1508	1441	1641	1523	1338	1602	725	1191	849	906	1476	858	1116	389	926	1183	1341	878	1159	1515	1188	1170	1092	1141	1455	1366	1562	1291	1258	1463	922	1299	1404	1414	1430
202.026566282217_0.35562405	964	1398	1290	1186	1681	1800	1206	1060	1330	1249	1091	1406	953	1439	1230	1401	1250	1191	1113	1644	861	1004	986	1238	980	828	1406	1527	1293	1263	1167	1082	1477	1286	1223	1396	1292	1375	1839	1462	1398	1330	969	1056	1518	1161	1084	1328	1030
397.092613748871_2.7615252	3534	4060	3387	3735	3356	4234	3753	4235	3850	3360	4011	3829	4059	4026	3693	3322	3270	3227	3907	3632	3265	3523	3367	3342	3760	2689	4280	3137	3178	3380	4712	3045	3691	3637	3799	3033	3927	4123	4040	3868	3644	5386	3908	3758	3451	3868	3619	3588	3738
529.30048119819_3.4635282	379	622	482	542	486	721	638	450	361	690	1129	990	1309	1092	1056	1166	1096	1194	981	625	1007	1219	1142	1328	1110	1117	775	1271	1730	1467	1061	928	1339	1184	1334	1196	1521	1383	1282	1372	1002	1348	1253	891	991	969	1166	885	1042
250.057104390003_0.30086398	859	1024	1464	1785	1972	1280	1277	1192	1569	1375	1269	1404	1566	1235	1118	694	418	626	592	701	1294	1233	1081	1221	1088	543	585	618	843	994	1243	1180	993	945	1070	908	1128	705	835	1003	937	1370	1207	972	948	1276	1138	886	1155
511.196727409794_5.7064204	0	0	0	0	0	0	0	0	0	0	418	603	720	971	868	882	1645	896	1550	1404	610	965	1107	699	463	653	1072	949	759	872	572	608	541	605	969	592	1197	699	818	587	778	924	692	628	666	758	752	728	656
359.062452010931_1.3443524	877	1175	893	1042	1071	1015	921	857	935	901	1157	1544	1277	1343	1182	1371	1340	1428	1417	1364	665	592	506	581	1270	501	1072	1540	593	785	593	762	731	669	709	1180	689	740	607	661	922	1018	1074	1075	1061	1048	1149	1231	1073
377.181243242209_3.1522784	1243	1410	949	1262	1816	1493	1108	1319	1138	1476	1105	1658	1078	1116	1446	1358	1390	1033	1481	1423	1136	1327	1190	1291	1462	1438	1194	1261	1585	1110	1131	1410	1392	1220	1185	974	1014	1379	1409	1160	928	1443	1266	1218	1323	1474	1336	1230	1488
145.014466514715_0.31062877	2945	4282	3560	3802	4764	3150	3274	2768	3003	2913	3743	3672	3990	3997	2699	3936	3891	4459	4232	3598	2920	3485	3257	4709	3542	2361	4393	3860	3845	3546	2912	3984	3045	3458	2975	4109	3610	3717	2760	3154	3849	4582	4490	3839	3424	3609	3180	3458	4219
463.306006504922_5.673678	0	0	0	0	0	205	0	0	0	0	1238	1422	1234	1672	1718	2159	1510	1865	2114	1779	1209	1152	1485	1322	1359	1281	885	1261	2166	1268	1267	1173	1560	858	935	1225	1428	1644	1389	1212	1300	1230	1118	1209	738	1067	1051	913	1227
463.124744782923_3.1705313	1236	1562	1171	1590	1926	1593	1620	1266	1564	1367	1482	1745	1919	1282	2093	1758	1279	1392	1877	1535	1618	2148	1828	1507	1906	1711	1783	1443	2324	1365	1453	1959	1806	1494	1663	1655	1607	1805	1794	2041	1771	1634	2219	1649	1410	1927	1577	1579	1963
665.651172088174_2.375417	1203	1413	1023	1317	1228	1261	1023	1567	1205	1307	1147	1241	1138	1045	1575	1278	1028	1372	1272	1139	970	1352	1012	1007	1108	1036	1053	995	864	1026	983	899	974	833	1188	1025	969	845	901	873	1128	1372	1036	1055	1145	1354	965	1030	1199
455.103733903221_2.526837	1750	1670	1548	2072	1530	1662	1557	1543	1455	1840	1322	1496	1510	1418	1587	1589	1362	1402	1582	1642	1222	1228	910	1192	1314	1080	1278	1079	1131	1540	1800	1153	1734	1687	1649	1360	1235	1350	1524	1456	1736	1460	1652	1669	1379	1108	1668	1546	1964
272.068555516549_3.6370242	943	1315	720	1199	1732	1423	1149	1263	1059	1225	1761	2326	2494	2436	2089	1948	2498	2413	2268	2263	1659	2257	2000	2364	1971	1721	1702	2425	2075	2024	1986	2096	2302	1546	2211	1764	3030	2103	2341	2298	2360	2080	2033	2577	1576	1885	1856	1775	1739
163.040171778816_6.535983	0	0	0	0	240	0	0	0	289	311	1943	2045	2591	3195	3663	3670	2966	4690	3399	4206	2756	2175	2101	2431	2627	2171	2511	1827	2688	2850	1224	2449	1357	1122	1302	2285	2131	2118	2781	2527	2486	2854	2036	2479	2141	1881	1939	1945	1817
167.034912947648_4.3502936	498	269	408	233	427	355	331	448	356	287	2135	2503	2530	3451	2251	2617	1443	2287	3280	2400	2720	2876	2066	2243	2030	2979	1913	2005	2233	2040	2057	3449	2097	1868	1770	2792	2947	2272	2595	2114	2146	1930	2064	1767	1668	1809	2310	2465	1573
281.035179184222_0.71499777	341	498	400	468	541	446	398	457	393	341	1866	350	1218	2972	1323	1951	1963	2683	2087	1424	376	234	287	502	619	388	317	282	338	331	339	264	374	445	437	352	548	471	416	404	839	721	728	704	623	715	574	789	579
455.29978643911_7.467061	0	201	231	235	282	0	213	219	379	0	464	530	877	825	555	948	982	875	1059	1372	743	1256	1254	1004	803	955	1009	779	1470	1068	488	941	590	450	431	819	1479	933	1029	1033	780	517	714	895	767	730	630	676	658
489.358382482329_8.229939	0	0	0	0	0	0	0	0	0	0	599	926	1229	1154	922	1677	1576	1502	1581	1402	888	1154	1046	1323	1077	1198	885	1104	1185	1573	616	950	622	661	627	1118	1240	1326	1251	1316	836	879	987	1227	1126	777	996	865	901
197.009650964652_2.2369108	1598	2101	2017	1420	2659	1591	1288	1873	1472	1851	2199	2447	2786	2500	2073	2427	686	3183	2995	2898	1652	2362	1842	1796	2274	1208	1499	718	1922	1544	2528	1390	1888	2197	1826	1989	2359	2825	1730	1369	1914	1721	1755	2522	2000	1623	2304	2476	2003
554.866789242831_0.27477837	8302	6176	7750	7214	6005	6223	8628	6428	6102	6157	6296	8111	6710	8854	9421	6552	5352	8199	6803	5932	9511	8776	6526	9344	8670	4588	7693	4283	7539	9156	7629	5789	9439	6057	5006	8300	7721	8913	9018	4870	8967	6150	8967	8590	8338	5881	9357	8755	9501
511.320495563165_7.9089622	0	278	0	0	0	0	0	0	0	0	693	895	1672	1357	936	1636	1883	1533	2033	2128	1302	1553	1192	1251	1201	1322	1435	1136	2227	1331	588	1308	500	476	446	1339	1501	1815	1550	1164	944	1284	1111	801	890	1075	836	942	1152
341.061787094467_2.83932	2516	2584	2315	2617	2220	2073	2231	1811	1990	2322	1582	1461	1587	1147	1125	1337	1418	1330	1227	1389	1713	1299	1672	1854	1934	1594	1718	1395	1668	1518	1787	1640	1513	1871	1915	1574	1827	1710	1851	1655	1654	2207	2226	1698	1511	1839	1737	1872	1643
515.103542391192_2.3409445	1431	1355	1133	1179	1480	1187	1799	1380	1791	1371	1051	1433	1044	1291	1381	1232	1026	1252	1392	1121	1097	1343	1362	1109	1356	880	1161	624	991	1437	1196	1105	971	1148	1322	1645	1050	1032	938	863	1192	1320	1107	1263	1118	1180	1664	1173	1190
722.16503105087_2.3758988	1194	1342	941	1094	1314	1023	1076	834	1263	1218	1312	1406	1238	1467	1331	1756	973	1272	1425	1305	1566	1303	1069	1378	1336	1465	1443	377	1225	1397	1656	1207	1411	1223	1210	1199	1327	1239	1688	1001	1626	1170	1199	1140	1118	1194	1449	1215	1653
467.31446917355_7.722208	213	0	200	0	260	229	228	447	231	263	2081	3026	3432	4188	2587	3800	3832	4101	4482	5501	2380	3427	3289	3308	3416	2549	2980	2943	3673	3739	1949	2464	1951	1307	1666	3003	3330	3126	3339	3266	3045	2825	3642	3286	3149	2871	2513	2293	2969
497.144534130068_3.8924987	539	569	451	439	641	642	396	636	613	590	1469	1828	2314	1838	1824	1476	1599	1638	2177	1890	1223	1435	1746	1856	1554	1462	1179	1233	1403	1395	1522	1314	2150	1326	1696	1437	1845	1640	1424	1526	1354	1701	1888	1629	1691	1322	1808	1630	1520
610.120802514244_2.358605	1609	2244	2128	2211	2268	2057	1617	3887	3455	2435	2179	2616	1962	2912	2443	2386	1537	1732	2364	2283	1916	2152	1755	1618	2772	1652	1971	2105	1759	1746	2223	2018	1996	2085	2130	2460	1726	1910	2174	1765	2050	2033	2242	1995	1964	2512	1577	2621	2504
189.004465742529_0.30798623	2082	4193	3053	3292	4042	3721	2502	2178	3509	3227	3629	4185	3830	2851	2557	2670	3138	2597	2887	2944	2020	2800	3105	3850	3412	1738	2036	2206	2557	2700	2794	3308	2810	2886	3433	2653	2404	2504	2390	1868	2809	2989	3521	3553	3173	3246	3024	2943	3217
597.180629253073_3.208232	1373	1486	1719	1693	1414	1834	1627	1402	1536	1524	1497	1183	1214	1691	1494	1621	1409	1582	1374	1469	1434	1580	1595	1568	1524	1422	1095	2229	1979	1660	1993	1582	2089	1131	1792	1904	1734	1677	1884	1419	1548	1930	1478	1247	1679	1575	1527	1493	1482
513.254651889489_3.6487725	5850	5350	4570	4546	6948	5618	4483	5595	5401	4676	2617	2611	3007	2597	2393	2868	2750	2598	2799	2574	2835	2370	3958	3026	2886	2342	2535	2805	3535	2768	2833	3078	2707	2282	2936	2492	3089	3431	2663	3347	3746	3277	3172	2785	2991	3327	3164	2441	2325
567.11881759383_2.6090636	1549	1434	1528	1728	1403	1953	1508	1638	1694	1798	1688	1435	1433	1446	1606	1332	1530	1458	1728	1739	1162	1452	1219	1197	1358	1165	1758	1488	1273	1572	1283	1357	1334	1436	1411	1327	1424	1446	1486	1390	2013	1310	1630	1380	1223	1655	1365	1694	1577
620.182296578298_2.2602608	1977	3202	2474	2391	4386	3675	1692	2686	3044	3299	2296	4059	4254	3728	3813	3551	4251	5270	3845	5147	1315	3108	1879	2171	4183	1043	2917	3542	1946	2763	2572	1593	3215	2249	2665	3167	1627	2467	2053	1977	2852	2955	3223	2164	3043	3510	3653	3090	3373
881.192057670896_2.5069282	96540	105972	88650	97631	46276	47062	96294	45488	43597	44224	101717	109201	101531	101263	105952	50755	54038	55023	52637	99293	107923	94762	85075	94513	102299	88559	105487	102618	106455	100074	101237	91496	99010	101924	98980	101370	83369	95227	92612	82088	102643	74232	102333	104207	78522	69548	109416	100240	101411
267.051885199797_2.2832184	1150	1706	1541	1128	1501	1373	1396	1244	1609	1324	1377	1493	1321	1415	1455	1665	1628	1460	1504	1659	1239	1373	1174	1403	1347	993	1325	1171	1297	1099	1644	1384	1505	1303	1457	1442	1320	1901	1646	1045	1420	1391	1135	1278	1222	1789	1253	1417	1213
125.024814346978_1.0182893	1044	1244	994	1295	1541	922	960	947	1213	654	1378	1169	1881	1596	1372	1666	1385	1880	1621	1461	608	1404	887	1036	1452	473	880	1399	878	927	1411	793	1271	1014	1026	1727	1372	1276	1338	1080	1728	1390	1467	1328	1263	1325	1132	1183	1216
877.163706645541_3.0538933	1861	1860	1278	1989	1602	2049	1904	1387	1764	1629	969	1241	1324	1128	1259	1381	1311	1197	1030	1292	1012	1163	1421	1254	1272	1234	1177	1456	983	1220	1440	1162	1293	1269	1450	1482	1135	1333	1689	1545	1330	1368	1704	1508	1379	1175	1242	1276	1337
863.181750773338_2.6775985	2093	2297	1903	2209	2290	2123	2677	2533	2953	2631	2263	2087	2488	2051	2454	2108	1936	2585	2994	2108	2856	2214	2382	2546	2509	2929	2472	1849	3445	2420	2039	3101	2185	2267	2019	1992	2342	1808	2347	2370	3064	2274	2167	2390	2393	1996	2286	2418	2255
543.110432991903_0.31975007	1109	742	757	1002	953	920	1029	713	814	916	1169	1188	940	839	1013	1219	1355	1230	1168	1485	1093	1028	1233	1427	913	1303	1220	1474	1321	1078	1176	925	1303	944	878	849	854	1009	980	1257	1073	1007	1063	1134	914	1173	815	1270	1258
611.12420075135_0.56374806	371	630	524	380	774	456	397	496	486	614	1036	663	1344	1579	1879	1518	1198	1312	1877	1635	269	354	482	430	724	379	574	671	2096	302	709	1737	601	558	613	407	380	496	474	630	468	415	501	446	416	389	645	506	456
485.17731262737_2.594042	2703	2254	3079	2589	2596	2459	2611	2699	2096	2604	3384	2189	2582	2625	2809	2666	1796	2249	2455	2438	3683	2719	2862	3054	3475	2585	2906	2125	3819	3230	2812	3749	2257	3425	2869	2879	3312	2725	3239	3212	3656	2424	2446	2785	2457	2594	2870	3232	2506
377.123953280073_3.6365445	2845	2999	2433	2364	2338	2428	2614	2342	2483	3040	1734	1833	2195	1616	1960	1700	1559	1480	1634	1716	1562	1754	1622	2008	1543	1922	1908	2001	2519	2183	2050	1919	1857	1899	1785	2106	2663	2359	1946	2587	2099	1742	1690	2294	1862	1722	1379	1669	1882
377.109207716489_1.8933856	243	0	0	0	0	0	0	0	0	0	402	0	293	346	431	473	433	258	416	413	953	1435	1533	1714	221	819	0	273	1860	539	528	1738	645	357	559	268	873	490	547	666	428	440	493	338	323	451	477	424	380
481.114154941971_3.4987504	492	534	615	488	649	674	633	547	560	501	1152	1248	1123	1139	1303	1062	1192	1361	1236	1237	1125	1008	1294	1107	1034	978	1115	1248	1394	1392	1110	1058	1231	1043	1275	993	1169	1513	1028	1050	1188	955	891	1368	1171	1128	1110	1229	1190
705.669298793161_2.9341233	3169	2740	2680	2600	3208	2715	1711	2580	1761	2648	2185	2554	2460	1481	2313	2761	2270	2368	2314	2397	2765	2378	2375	2831	1638	2947	1652	2519	2280	2665	2296	1658	2332	2596	1895	2150	2428	2714	2827	2480	2444	2318	2729	2262	2414	2126	1998	2573	1573
493.345254381977_8.335466	0	0	0	0	0	0	0	0	0	0	954	1036	1973	2334	1163	2249	2691	1895	2559	2285	1312	1675	1355	1807	1605	1385	1588	1660	1784	1752	620	1601	809	622	548	1311	1604	1864	1725	1993	1321	1370	1282	1613	1041	1561	1130	1198	1099
570.127318714218_3.1125057	1435	2064	2017	1852	2066	2161	2265	2054	1930	1822	1819	1768	1666	1820	1669	1829	1616	1640	1544	1587	1503	1777	1427	1589	1577	1788	1837	1893	1782	1746	1738	1721	1701	1649	1473	1649	1522	1724	1691	1607	1924	1656	2430	1882	1830	1946	1986	1564	1665
457.367511297569_8.525333	0	0	0	0	220	0	0	0	0	0	572	898	1425	1127	850	1647	1503	1508	1380	1653	726	799	951	1180	1008	888	980	1029	1213	1207	315	809	529	342	406	1018	909	1325	1468	1048	826	825	789	855	992	590	999	922	878
413.191826778723_7.015496	277	242	202	0	0	0	0	0	201	0	591	639	1169	1159	1047	1148	1181	1547	1218	1334	1158	1436	1091	1228	1090	1139	819	1327	1272	967	835	1186	880	948	1096	1044	1365	1478	1202	1278	1174	1177	1044	1155	925	857	814	822	890
219.030359241971_2.4583771	690	981	795	1084	1141	854	670	692	1045	952	967	1240	1422	984	1009	1159	640	1191	1461	1143	730	783	659	1146	1059	657	1457	860	1065	943	1169	674	819	1231	1203	1002	1117	1144	1175	670	1334	952	944	843	1071	1049	1074	990	996
463.217688042153_3.0593581	1550	1964	1446	1501	2248	1527	1226	1457	1351	1237	1436	1216	1463	1531	1356	1597	1968	1374	1730	1529	1362	1579	1724	1604	1513	1916	1393	1550	1415	1401	1563	1197	1837	1210	1863	1432	1573	1817	1521	1399	1816	1622	1278	1612	1422	1913	1379	1330	1426
435.222935200426_3.115174	1142	1713	1613	1960	2042	1515	1390	1637	1853	1296	1197	1502	1577	1281	1284	2019	1412	1535	1521	1497	1169	1400	1540	1400	1202	1139	1388	1340	1588	1715	1216	1234	1333	1360	1796	1752	1655	1319	1252	1716	1345	1055	1321	1672	1373	1614	1240	1321	1612
579.112338604696_5.2503514	204	0	0	298	0	0	0	0	0	0	497	898	1213	1552	1089	811	922	876	1414	1046	863	1035	968	993	886	806	540	610	1099	960	699	959	908	579	770	690	1179	954	853	1082	716	614	756	824	624	670	758	709	605
471.201944426546_5.808058	0	0	0	0	0	0	0	0	0	0	596	853	939	1639	2105	2072	1131	1050	2807	1566	833	839	975	1091	783	1090	850	637	1178	830	866	919	864	1052	837	1027	879	1052	978	886	931	983	785	689	906	693	877	994	848
483.288657782625_7.721882	0	0	0	0	0	256	0	0	0	0	1335	1473	1866	2163	1851	2882	2231	2300	2073	2861	1483	1650	1390	1691	1824	1357	1760	1675	2681	1946	828	1549	1255	769	1121	1486	1978	1848	1774	1608	1251	1368	1549	1767	1500	1687	1132	1295	1268
304.91398690848_0.2620697	47716	37235	35429	35997	35838	38032	35801	47203	46107	41040	10798	14355	11853	15729	20097	6202	5070	5580	7005	7455	11807	12636	9413	13620	12830	4985	6714	4720	6047	6152	11535	11544	15635	11864	12718	8880	7640	8838	10457	7417	17782	23051	16753	19365	18483	13949	17772	17939	16800
301.035612939769_4.507187	221	210	0	216	266	209	0	323	282	311	1274	1530	1319	1464	1631	1608	1482	1880	1754	1295	1284	1735	1299	1510	1187	1487	1235	1380	1805	1302	1297	1622	1258	981	998	1517	1536	1908	1154	1785	1217	1156	947	1129	1232	1554	1251	1211	1029
610.123347172116_2.741983	1054	909	1019	1173	895	1264	1520	971	1096	964	1042	898	583	844	643	696	806	566	722	576	972	764	791	718	671	866	711	949	786	708	588	756	587	657	683	897	715	926	694	846	755	920	1045	631	883	777	880	668	804
501.321302137844_6.5218706	0	227	233	0	0	231	0	292	0	0	1366	1359	1878	3036	2261	2209	1992	2910	2101	2395	1411	1746	1728	1858	1326	1401	1370	1500	2140	1933	1085	1301	1325	836	956	1179	1746	1549	1835	1309	1622	1386	1285	1560	1210	1311	1249	1220	1155
663.275706482266_6.4164762	721	573	653	323	621	0	414	270	237	252	2287	2244	3597	3321	3107	2076	1805	1849	2414	2302	5986	6724	6671	7016	6320	2047	2598	2265	1835	2540	3546	6162	4246	3134	3482	2696	3031	3850	3061	4040	3347	4361	4368	3593	3395	3434	3285	2845	3097
449.202159683392_2.5327816	1103	1373	1236	1002	1741	1279	1124	949	1123	998	1019	791	1084	1173	1152	1028	1114	921	1075	1303	973	787	823	1025	965	905	1332	1269	981	898	1274	981	883	1187	1234	1236	1302	1003	1495	1254	1394	1210	1343	1086	996	811	1141	1210	1024
738.656578429247_2.5026252	1417	1407	1543	1262	1206	1274	1173	1389	1214	1261	1419	1526	1256	1315	1108	1308	1071	1544	1489	1315	1075	1019	1032	936	1371	961	1155	1185	1112	1241	1285	1224	1128	1605	1200	1241	1107	1199	1301	966	1136	1409	1258	1274	1332	1708	1511	1692	1165
197.009626508802_2.386667	1319	2018	1254	1347	2049	1591	1325	1483	1486	1400	1588	2452	1828	2574	2005	1824	2735	2427	2052	1726	1554	1447	1608	1542	1937	1203	1316	1888	1905	1689	2096	1254	1616	1946	1513	1604	1816	1963	2195	1855	2161	1575	1682	1405	1540	1999	1415	1869	1965
552.285444072712_5.186866	241	0	0	0	0	0	0	0	0	0	1135	923	1735	1758	1241	1436	1014	1019	1357	1568	2153	2535	2326	2511	1950	1323	1089	1035	1188	1522	1143	2685	1173	987	1126	1152	1908	2176	2092	2135	1414	1517	1631	1687	1259	1859	1574	1317	1455
251.077461966835_0.65933686	1076	1010	812	721	962	1142	820	890	856	1024	1026	1476	1607	1563	2247	1914	2162	1393	1688	2135	499	519	542	764	1107	406	624	576	725	549	1348	552	836	801	923	854	805	880	965	830	1096	811	989	739	683	801	887	771	890
640.428407847494_5.766239	239	241	345	242	323	213	254	0	254	327	765	954	1052	1353	888	819	963	1092	1142	1473	688	1107	776	935	995	640	681	730	1017	941	755	1108	893	712	762	689	1189	1017	1041	777	774	869	944	875	723	641	551	745	767
477.160698889446_2.5844421	3127	4330	3577	3389	3344	2888	3314	2276	3012	2543	2305	2863	2513	2454	2697	2662	2119	2841	2671	2171	2664	2664	2581	3166	2435	1786	3213	2187	2474	2825	3281	2576	3153	2474	2498	2674	2803	2842	2626	2414	3533	3036	2818	2447	3191	2546	2646	3560	2530
134.047829245264_0.47660783	839	1064	716	813	793	1122	920	1678	768	878	1808	2599	2441	2443	2002	1935	2370	2306	2427	2092	824	911	1002	738	1422	480	1215	975	907	1088	1627	747	1669	1738	1698	2467	2060	2276	1931	2150	1066	1419	972	1046	1011	1061	1055	980	872
475.3065772597_7.5331564	0	0	244	211	285	250	0	275	206	260	664	532	1695	1584	954	1463	1579	1267	1685	2554	1125	1658	1565	1966	689	1759	1046	1375	2194	1891	324	1669	299	256	559	654	2054	1839	1577	1569	954	1451	1031	1132	1025	1209	1069	993	1220
744.653500435143_2.372273	1353	1622	980	1297	1274	1199	1302	1399	1478	1206	1721	1752	1479	1401	1307	1289	1370	1847	1732	1400	1069	1378	1145	1228	1311	1123	1473	1524	941	953	1015	1235	1097	1171	1182	1298	897	972	1299	990	1102	1477	1234	987	1014	1119	1441	1155	1428
331.045720238667_3.5743768	759	755	354	636	1009	683	716	1088	744	742	1708	1529	1382	2017	1686	1967	2243	2139	1372	1575	1886	1771	1736	2263	1423	1742	1981	1941	2727	1973	1383	1864	1493	1899	1724	2311	2288	1864	1814	2415	1592	1930	1769	1822	2104	1454	1272	1609	1799
603.177265058146_0.62513024	416	535	264	445	601	495	339	268	469	262	1719	499	2678	1731	1880	1782	2102	1917	2446	1795	306	254	284	259	482	0	294	301	265	0	371	237	489	537	411	518	596	502	481	546	406	408	463	414	374	301	337	460	320
519.091119903677_2.4854171	6968	5733	7801	6000	6437	6328	8893	5976	6088	7407	4659	4992	5472	4705	5363	5015	3378	4132	4421	4518	2851	4067	2329	4232	4636	2562	6075	3065	3046	4595	5602	3167	4960	6403	4863	5622	4915	4459	5018	4018	6076	3893	4784	5805	4604	3803	4784	4861	4665
563.119235450871_3.4588907	547	686	712	667	813	1188	587	696	1148	628	1071	1109	1266	1026	1192	1387	1232	1093	921	1280	983	1055	1102	1023	1225	968	1057	1088	882	1005	1186	1433	1082	1083	1056	1065	1096	1239	1020	1267	926	964	924	744	778	1102	1173	972	885
507.331830260804_5.480627	0	0	0	0	0	200	0	0	0	0	964	906	1367	1115	1090	1109	1361	1046	1298	1479	719	927	949	1093	992	913	873	829	1073	1081	793	889	1048	623	764	772	840	847	1006	864	697	1011	734	922	781	962	1014	738	983
953.562611538042_5.4633102	0	0	0	0	0	0	0	0	0	0	573	678	1003	1548	1207	1273	964	1161	1653	1964	1433	2135	1842	1887	1388	2591	496	522	1841	2037	543	1690	868	388	436	1124	2644	2424	1770	1787	939	750	1143	896	793	744	808	812	916
457.222957537652_5.6726375	0	217	0	0	0	204	0	240	0	216	549	614	4958	2690	3634	907	718	876	974	2571	408	449	543	991	626	661	439	858	685	460	838	636	667	686	410	612	914	959	986	485	944	714	937	867	906	612	741	720	689
491.321839462585_6.664572	245	278	238	0	323	294	0	318	280	238	1193	1768	2103	2918	2074	2363	2519	2717	3571	3135	2813	2383	2254	2687	2350	2221	1844	1962	2422	2373	1347	2455	1315	1240	1526	1875	2484	2539	2363	2112	1821	2123	1847	2206	1524	1590	1512	1727	1945
651.249381380007_2.279648	1432	2028	1631	2035	1899	2037	1167	1908	1707	1915	1528	2136	2122	2044	2048	1910	1962	2755	1701	1918	1430	2097	1448	1740	1838	1486	2031	244	1609	1718	1498	1476	1760	1327	2174	1922	1517	1997	1528	1842	1694	1626	1832	2048	1755	2131	1877	1720	2604
345.097795724364_4.549525	756	774	632	658	1296	1015	716	975	1130	955	2687	2283	3063	2462	2265	2384	2988	2103	2889	2147	1447	2712	2280	2830	2452	1837	1973	2449	2420	2367	2006	2557	2288	1982	2779	1832	2594	3052	2550	2724	2208	2029	2785	2126	2453	2050	2416	1881	1650
563.269786098849_3.3390443	1783	2461	2483	1850	2406	2308	2268	2384	2643	2491	2694	2946	2592	2863	2664	2515	2630	2475	2649	2101	1974	2441	2510	2158	2455	2392	2088	2552	2375	2298	2445	2155	2371	1905	2646	2348	2865	2886	2704	2740	2038	2231	1903	2366	2952	2021	2529	1913	2053
565.247532796159_2.6081257	1356	1531	1518	1153	1417	1311	1311	1135	1176	1706	1131	932	1156	1266	1257	1107	911	1069	1072	1093	1134	1447	947	1041	1196	945	820	828	1186	1099	1641	1192	1468	922	898	823	1063	1349	1592	877	1548	1480	1066	935	1204	1141	1389	1254	1191
795.131637885523_0.29838365	969	912	757	761	1166	1117	661	764	1057	882	1411	1275	1170	1751	1267	1755	1485	2033	2300	1647	1633	1540	1487	839	1077	1507	1109	1622	1240	1025	1295	1170	819	1057	1199	1028	1478	1299	1183	1300	1119	1131	1029	1296	1003	1051	1079	1331	1067
311.13468640369_2.240617	1471	1920	1265	1806	1673	2010	1284	2060	1551	1606	1750	2271	1673	1931	1875	1420	1905	1646	1989	1519	1161	1683	1575	1266	2175	978	1858	1439	923	1558	2770	1043	1808	1804	1703	1928	1442	1818	1763	1721	1632	1851	1524	1775	1306	1572	2036	2224	1810
492.115779661065_2.2514884	1041	1583	1054	951	2108	1128	1048	1064	1374	1423	1811	2000	1985	2243	2360	2289	248	2298	2413	2205	1157	1800	813	1340	2117	858	1616	2326	1240	1743	2122	663	2127	1607	2219	1562	1468	1859	1644	1539	2539	2409	1944	2166	2770	2676	1867	2037	2029
188.056570108495_0.3257417	1085	1068	1196	1072	1406	1399	938	1138	907	1123	929	1157	1150	1254	1175	1248	919	1260	1627	1373	1489	964	1108	1469	1239	1661	1129	1126	1598	1090	1049	1470	1031	628	827	1275	953	1303	844	970	1325	1350	1130	1074	1194	1234	899	1024	1160
259.007084003676_0.48863408	3133	3371	3348	1561	3807	3664	2648	2748	3691	1474	4498	3297	1714	4357	4564	3975	3790	4269	4576	4124	2854	3214	2439	2686	3103	1721	3604	3935	2569	3789	2720	2178	2642	2224	2646	2516	2758	2518	1813	2435	3065	4179	3234	3117	2879	2893	2897	3469	4159
659.145899526934_2.372921	1642	1876	1459	1498	1892	1982	1297	1711	1962	1663	1700	1674	2010	2055	1581	1571	2313	1702	1722	2089	1301	1344	1200	1553	1962	1248	1296	1693	1339	1451	1704	1201	1610	1492	1948	1812	1215	2011	1590	1504	1534	1857	1767	1443	1692	2003	1727	1948	1692
605.356412398097_6.904544	0	0	0	0	0	0	0	0	243	0	634	767	1100	1632	903	838	1417	1253	1599	1125	700	1284	981	1354	980	1045	616	612	1335	1099	548	1161	876	615	719	972	1133	1016	935	975	823	730	702	792	765	696	779	602	884
257.043298954232_0.29909426	1344	1134	873	998	1557	1218	1259	1189	1130	914	1003	909	1155	1286	1275	1110	1174	1761	1720	1171	839	1060	1103	1130	1086	977	1491	1202	1229	1130	918	1135	910	1010	881	1112	958	1082	935	899	1020	1105	1057	1203	1381	1135	1080	1144	1478
367.082234864569_6.156783	0	0	0	0	0	0	259	0	0	0	1516	931	1841	1489	859	1127	1398	1433	1426	1445	639	1281	824	915	836	862	713	725	1313	881	600	998	450	443	536	1027	786	962	742	1273	648	897	934	783	1006	740	694	897	835
591.114766050472_2.2806442	1902	2233	2289	2216	3885	1569	1817	1958	2383	3007	2502	2517	2530	2663	2743	2664	1022	3055	3398	2748	3812	3440	959	2809	2650	2496	2140	544	3483	1819	3268	3134	2246	4293	2067	2315	3107	2370	2406	933	2749	2027	2283	2695	1919	1930	2163	2750	2716
487.117566592492_3.0763264	1618	2076	2179	1917	1879	1466	1668	1602	1643	1446	916	997	745	896	1055	1155	829	786	650	908	855	920	784	1080	1007	966	1096	895	1071	1167	1017	901	954	1412	904	1172	1094	902	991	904	1215	1008	1037	1180	926	816	1246	935	1070
563.108591408689_2.4912133	5821	4729	5328	5796	6069	4486	5490	4633	5329	6227	3915	4835	4141	4183	5121	5273	3700	4100	4335	4052	4134	4399	3190	4084	5175	3480	5723	4118	4199	4161	6029	3838	4077	5819	4858	4491	3196	4420	5794	3171	5096	4160	4543	5482	3720	4292	4247	5148	5017
353.072517001842_0.583799	605	1088	724	734	897	716	793	815	731	649	947	982	1562	1550	1573	1697	1417	1044	1111	1782	357	443	592	1514	818	372	431	627	341	411	668	481	735	1030	774	593	854	650	816	613	681	761	565	654	675	745	828	621	862
893.285823730651_2.3740895	505	1199	854	998	1500	1012	561	853	1183	909	946	1332	1270	1475	1436	1171	1574	1781	1514	1400	6497	5690	7625	7120	1378	5684	1003	2690	6596	4038	4002	5625	3436	2665	3696	1243	6707	5405	5945	6176	2278	2371	1867	1909	1953	2118	1785	2181	1529
315.050966719413_3.9863446	613	507	569	415	810	838	426	675	538	679	1973	2392	1828	2153	1991	1905	2224	2058	2602	2432	1485	2541	1934	1958	2150	2281	2313	2498	2686	2215	1688	2299	1956	1331	1726	2157	2764	2120	2428	2590	2066	2420	2243	2122	1595	2256	1888	1809	1912
652.136482334037_2.5274704	1163	1485	1395	1492	1890	1359	1423	1536	1576	1117	1075	1341	1608	1250	1326	1552	1006	1463	1331	1278	1017	1013	911	1055	1295	870	1497	943	826	1278	1117	1174	1090	1362	1318	1443	880	1174	1136	1025	1540	1343	1399	1746	1279	1444	1449	1210	1314
352.06732118264_2.5502546	5459	4263	6403	4892	5816	4739	6463	4216	4303	5573	3399	2947	3551	3538	3529	3668	1895	2905	3780	3325	3506	3301	1969	2247	3443	2228	4096	2304	2981	3120	3277	2646	3051	4094	3243	3796	2886	3075	2801	2858	4411	3001	2890	3962	2795	3485	3223	3825	3756
586.37344226669_5.763409	394	603	798	455	565	539	385	295	557	478	1246	1978	2240	3332	2124	1954	1931	2309	2233	3192	1305	2321	1509	1689	1871	1247	1229	1616	1681	1483	1481	1789	1707	1416	1865	1506	2268	1925	1751	1471	1768	1462	1984	1418	1560	1452	1951	1553	1375
527.265093010579_6.8559766	0	0	0	0	0	0	0	0	0	0	694	2079	1234	980	1149	1515	1324	1486	1523	1069	1339	1911	885	1517	1075	1551	1105	860	1098	1379	665	2012	624	694	3806	758	1001	1049	1343	1695	1156	1411	1149	1157	1055	945	944	1310	1110
227.032995597916_0.3005379	1791	1953	1789	1901	2144	1776	1670	2602	1881	1697	1831	1772	1915	2275	1857	3098	1660	2082	2340	2645	1595	1398	1695	1686	2170	2106	1881	1803	1768	2013	1831	1506	1660	1545	1949	2050	1420	1259	1963	1944	2438	1816	1788	1728	1700	1601	2016	2119	1733
533.346340642905_7.2263827	0	0	0	0	212	0	0	0	219	0	832	915	1209	1202	871	1522	1221	1544	1259	1756	793	1144	896	1194	1047	792	839	1052	1159	875	810	853	821	665	673	666	1061	825	1014	964	1010	898	953	850	991	829	705	997	858
392.945727075029_0.5329938	767	1124	1210	1085	1471	935	941	939	1311	1081	1175	1085	1141	1178	1271	825	741	909	905	832	577	749	792	660	1212	411	620	634	574	421	1017	600	1060	1003	947	833	886	733	1021	801	933	781	845	769	796	952	972	711	800
852.185492523525_3.1956656	1515	1839	1554	1714	2120	1935	1781	1795	2272	1817	1571	1895	1683	1886	1919	1562	1608	1596	1520	1874	1591	1848	1628	1825	1831	1936	1587	1799	1650	1856	1973	1993	2174	1892	1502	1585	1823	1610	1956	1821	2102	1741	1908	2284	1663	1857	1463	1586	1618
657.16004056992_2.6331367	1965	1747	2237	1879	2098	1569	2267	1653	1536	1921	1451	1350	1545	1573	1634	2081	1737	1590	1262	1607	1857	1439	1350	1492	1398	1465	2208	1409	2049	1787	1782	1258	1480	1841	1814	1921	1764	1381	1704	1649	1821	1839	2109	2204	1732	1525	1640	1784	1628
489.079889984303_5.249943	0	0	0	0	0	0	0	0	0	0	1268	1827	2438	3876	1725	1944	1627	2470	3339	2195	1755	2162	1895	1769	1588	2824	1637	1536	1694	1572	1455	2213	1576	878	1157	2239	1834	2008	1815	1638	1920	1533	1894	1410	1373	1520	1756	1506	1360
253.056358168982_0.2953967	1003	1129	989	1122	1127	926	916	771	1353	952	1224	1490	1210	1147	1083	1094	1370	1266	1251	830	813	1048	1115	1058	1209	1356	1157	1599	1146	976	1098	1157	728	1423	1484	1043	1432	887	638	1076	1307	971	1287	1094	1107	1249	1261	921	1431
371.243070720789_6.3866754	312	0	0	0	0	248	0	0	0	0	893	988	1010	1325	1536	719	1581	1486	1647	1153	854	1022	1436	923	1201	896	695	699	1434	1807	801	1552	840	664	955	696	1463	1353	1242	1455	1086	1114	915	729	946	1082	1087	1074	993
741.148010616705_0.30732352	890	1227	1241	1128	1128	1038	1319	1181	1041	947	1053	1787	1194	1148	1109	930	885	955	759	976	1111	1025	1075	1227	1028	1182	1234	1102	1428	1176	1039	1225	919	1430	972	1182	922	1271	915	1303	1332	1314	1190	1009	1013	1012	1268	1271	1297
877.191115961925_2.8476353	1511	993	1455	1279	1170	1524	1667	1636	1479	1391	779	716	764	719	687	881	858	599	674	810	1050	580	804	817	998	1016	908	913	890	1010	954	1153	915	981	765	887	754	693	833	652	865	987	936	866	752	931	865	906	695
727.651332561449_2.401587	2110	2326	2106	1849	1940	2516	1782	2958	3081	2055	2311	2674	2388	2247	2616	2363	2684	2360	1961	2505	1994	1852	2099	1806	2456	1958	1959	1795	1737	1895	1907	1775	1858	1808	1948	2216	1939	2068	1764	1861	1641	2042	1755	1492	1887	2302	1952	1793	2093
967.262341806221_2.489732	7984	7716	8836	8072	8293	6466	7415	6600	6978	8462	5747	5956	5886	6028	6737	6387	4274	5942	5097	5047	3847	4778	2746	4632	7284	2521	8601	4860	3687	4978	7139	4042	6287	7735	6592	7530	4646	5905	6508	4500	7337	5018	6217	6824	4709	5283	5688	6656	6664
580.159000370562_2.2899077	1063	1346	1081	996	1531	1005	1065	1344	955	1028	1355	1204	1151	1251	1410	1305	475	1328	1134	1091	1461	1049	815	1471	1208	826	963	366	765	1045	1190	846	872	1035	1108	1161	783	1093	1065	549	1133	1143	1116	858	1241	949	1095	1193	1249
263.019867613062_2.8466456	1631	1977	1743	1808	1951	1677	1688	1539	1432	1087	1616	1859	1986	1892	2013	1863	2036	2386	2363	1696	1593	2130	1965	2361	1948	1814	1673	1640	2141	1803	2797	1832	2128	1722	2174	2084	2141	1722	2289	2467	1611	2456	1988	2393	1593	2005	1973	1877	2045
579.116674338819_2.3680549	1352	1759	1364	1650	1409	1609	1456	1762	1743	1246	1926	1987	1693	2097	1997	1852	1039	2081	1813	1788	1311	1670	1246	1195	1881	1063	1539	981	1071	1291	1733	1240	1730	1619	1389	1732	1128	1418	1520	1414	1588	1877	1564	1613	1554	1995	1632	1875	1389
221.030579685054_0.30367938	34661	82500	64081	65235	75587	68497	60965	42813	61906	53702	71915	75571	74985	66777	55535	44734	38446	45474	42784	43521	49335	54948	55413	69198	65168	32288	44081	42823	49183	46760	50537	72912	52031	52389	53750	54750	39600	42391	31474	40166	68539	51561	64734	57503	57886	65753	53651	55312	53592
716.278466061101_5.4932117	256	211	0	0	0	0	0	329	0	0	609	901	941	841	849	608	726	674	959	1234	1069	1410	1300	1281	1143	853	666	746	950	907	589	1361	474	566	590	690	1031	1238	1400	948	786	951	1057	726	753	809	722	715	754
419.061986596624_3.3395963	854	2066	5668	1263	971	949	727	765	600	1071	1305	1831	1261	1454	1551	1804	1458	1636	1597	1527	1256	2201	1697	1417	1389	1642	1542	1785	1330	1737	2301	1434	2122	1521	1905	2061	2652	1910	2219	1674	1351	1814	1683	1678	1491	1837	1451	1601	1687
247.041699754986_0.292416	2759	3437	3972	3968	4083	3980	3800	3296	4164	3830	4238	4939	3621	3358	3506	4436	4182	3897	4771	4080	3740	4131	3455	3714	4176	3391	3972	4099	3587	4240	3769	3371	3127	3825	4407	3430	3690	3583	3064	3731	3730	2767	4599	3792	3712	3472	3570	4149	3597
495.129285619479_3.7245183	482	513	327	346	394	587	564	445	528	546	1217	1200	935	1458	1272	1127	1184	1294	1479	1254	1158	1240	1173	1729	1231	996	1043	1134	1690	1217	1015	1165	998	834	986	944	1211	1376	1478	947	1065	866	992	1072	835	1234	790	889	842
595.617911326047_2.4032397	1505	2401	2274	2607	2090	1416	2369	2104	2092	2569	1862	1833	1854	1623	1917	1940	1673	2230	1666	1987	2249	2247	1482	2071	2233	2188	2454	1734	1709	2130	2056	1766	1628	1879	1899	1878	1636	1837	1880	1671	2196	1622	2117	1981	1727	1671	2038	2289	1416
423.093044806569_2.5960553	3499	3656	3486	3952	4377	3192	3356	3712	3551	3751	2960	2918	3359	3489	3068	3616	2905	3415	3363	3305	3487	3698	2114	3358	3435	2222	4449	3122	3223	3152	4238	2723	2981	3910	3398	3273	3202	3948	3784	3597	4799	3737	4519	3408	3421	3075	3282	3875	4263
867.209710956527_2.5595973	20278	27785	18177	23310	21626	29035	15390	27104	24458	18284	33160	27371	29815	27965	28440	27099	40181	27771	26170	32614	35867	36735	34926	37461	28074	31473	25159	43215	37176	35230	31361	36249	36079	27290	31502	31394	44360	39456	40967	48904	29922	36579	32988	25652	38035	40434	32770	27115	31488
910.210729108591_2.3275242	446	601	669	544	609	494	513	759	629	592	735	778	722	859	714	790	1105	847	821	889	773	887	1156	759	759	1565	678	464	941	735	904	1059	1020	746	824	736	3619	1544	1482	1694	779	750	843	648	609	696	871	782	991
569.21009984798_7.0438027	249	210	290	267	340	0	243	217	203	243	686	684	830	747	683	642	785	749	1033	837	1237	1512	1365	1669	1519	802	684	727	938	1019	765	1430	948	766	1331	736	1108	1144	1082	1007	1044	823	968	870	908	1175	1016	786	982
665.115683819412_2.5961947	2122	1681	1677	1633	1924	1491	1601	1876	1299	1741	1343	1808	1557	1502	1710	1383	1605	1610	1296	1523	1128	1661	1076	1706	1774	976	1683	954	1297	1410	1762	1295	1730	1440	2186	1574	1026	1513	1352	1206	1977	1375	1264	1685	1552	1649	1528	1891	1941
657.180649649356_3.2736275	2375	2778	2431	1778	2567	2308	1698	3059	2737	1931	4159	4721	5378	4962	4651	3607	4650	4165	4434	4890	4660	4623	5690	5321	4596	4520	4558	5354	5625	6526	4700	4810	5228	3599	3763	4521	5295	5525	5687	5479	4548	5540	4791	4705	4776	3611	4241	3905	4716
299.222862046254_6.2417836	205	254	273	0	337	232	265	224	334	301	1933	3345	3213	4527	3732	2832	4453	4436	5201	3813	2188	3389	7009	3169	3254	2885	2998	2442	4164	3254	3058	5371	5543	2093	2938	2360	4155	2772	2975	2729	3525	2826	3040	2652	2215	2669	2753	2207	2551
541.111232231471_3.8504279	527	465	315	304	706	670	454	475	600	502	984	1007	753	1200	1189	1189	881	896	958	1117	947	822	1291	1262	862	1097	1005	1484	1452	1325	1032	1285	949	975	966	1382	1356	1322	1286	1147	1292	1187	1059	851	1061	875	1211	914	1069
190.036425601883_0.3060695	1116	2032	1682	1680	1680	1832	1479	1387	2096	1660	1505	2160	2328	1611	1479	1628	1548	1606	1571	1602	1164	1747	1620	1850	1604	1433	1579	1276	1573	1638	1412	1653	2232	1090	1413	1452	946	1648	1063	1491	1850	1951	1734	1765	1596	1995	1992	1316	1327
730.664059535128_2.6676068	1311	1515	1452	2055	1658	1943	1644	1481	1474	1427	1308	1447	1282	1107	1365	1179	1542	1115	1248	1238	1424	1366	1327	1171	1242	1100	1532	1501	1125	1550	1509	1144	1345	1421	1226	1627	1196	1450	1200	1445	1371	1585	1798	1317	1424	1886	1351	1369	1249
329.066884047974_4.4240117	314	373	272	212	589	274	200	360	408	280	1979	2102	2357	2181	2241	2275	2277	2378	3059	2264	1711	1973	1688	2287	2442	1790	1857	1935	2010	1800	1489	2066	2052	1439	1752	1884	1896	2328	2315	1910	2087	1960	1538	1719	1980	1490	1851	1702	1304
271.071146264326_4.314039	929	1114	978	722	1360	1085	841	910	876	1019	1675	1550	1675	1303	1372	1310	1273	1185	1418	1362	1357	1694	1293	1522	1288	1502	1401	1464	1262	970	1597	1265	1249	1497	1421	1359	1560	1437	1636	1293	1505	1507	1255	1424	1396	1607	1543	1187	1172
525.124386027795_2.477794	2195	2083	1690	1552	2149	2007	1896	2101	1674	1958	2257	1810	2214	2430	1568	2470	1941	1960	1996	2510	1550	1700	1480	1847	2602	1255	2672	2199	1697	2226	2325	1723	1857	2222	2069	2243	1857	2497	2216	1967	2351	2262	2706	2417	1828	1759	2033	1980	2324
736.656099945697_2.474814	7054	8320	7175	8372	8530	7574	7955	8138	6996	8554	10085	11751	6768	7528	8074	6884	10898	6358	6633	6967	5692	5689	7583	7164	7149	7345	7281	8503	7273	5820	5010	7746	6452	6139	5309	9504	5848	7411	5238	7873	6770	9817	7014	6681	8454	6494	6736	6265	7436
501.296844847795_7.080782	0	201	262	0	0	208	244	213	256	287	296	591	1089	821	998	987	1553	562	745	1510	1695	1106	1932	1500	578	1708	787	1341	1481	1126	606	1523	484	398	316	807	1954	1333	1587	1664	1044	790	840	802	798	735	628	641	821
357.119128691945_3.381546	1271	1570	1036	1201	1505	1219	1090	1070	1161	1054	1422	1177	1145	1277	1611	1229	1033	1128	1166	954	967	1267	1169	1519	1087	1249	1121	1062	1220	973	1363	1294	1464	1023	1266	1018	1296	1543	1487	1425	1574	1429	1354	1584	1297	1215	1449	997	1125
687.135187348447_3.0174465	1274	1286	1415	1154	1084	1219	1072	1138	1188	1381	1416	1447	1650	1922	1619	1776	1927	1393	1933	1950	1869	1950	2028	1599	1548	1771	1917	1892	2113	2434	2168	2083	1700	1499	1641	2286	2298	1805	1824	1768	2123	1636	1524	1950	1578	1673	2306	2083	1986
495.149790333273_2.9208882	1270	1055	1325	1351	1609	1261	1323	1203	1169	1318	1109	1299	1328	1090	1614	1512	1577	1313	1115	1337	1303	1542	1410	1171	1328	1310	1295	2100	1590	1489	1530	954	1940	1741	1139	1468	1592	1382	1487	1442	1762	1584	1111	1269	1396	1754	1574	1406	1553
256.059413575952_0.2930821	3410	3995	5350	3892	5343	4383	4858	3330	3974	5382	4617	4991	3836	5648	6716	5644	4618	5752	5652	6110	4785	5056	4444	4450	6011	4920	5002	4934	3975	5332	4355	4606	3695	4280	4239	4293	3760	5081	3937	2647	4463	4827	5170	3825	3399	4749	4807	4189	4751
129.019662827983_0.6176074	1004	1655	1391	1048	1658	1366	1307	1019	1371	870	1431	2583	1473	1769	2376	1776	2339	1706	1854	1992	692	960	681	777	1466	523	753	777	877	748	1558	593	1394	1106	1080	1031	1399	1113	1165	1180	928	1133	950	1046	1071	1282	815	1341	1101
607.405780694093_6.6936855	0	267	351	0	420	311	314	307	374	327	1399	1483	4092	4054	3391	3826	3723	2475	2816	4749	5363	4298	5751	5984	1734	7628	2742	2931	8575	6319	2027	5753	1854	1249	1513	2293	6201	6293	4618	5854	3241	3873	3450	3876	2666	3298	2751	3212	2650
372.275628012737_5.0089207	355	224	203	0	361	0	212	213	218	0	753	1081	1079	1309	903	1269	1496	1028	1508	1403	899	1288	1435	1221	1110	1065	671	965	1488	1052	755	1326	990	1077	1199	865	1438	1377	1592	1118	1230	1004	1088	957	861	838	746	922	925
821.192088011885_2.4781227	1379	1327	1176	1577	1563	1671	921	1376	1425	1452	2663	2245	2322	2326	2559	2411	2207	2561	3222	3078	1736	2132	1348	1969	2349	971	2031	2591	1755	2324	2691	1560	2056	1933	2335	2776	2140	2377	2608	2571	2346	1833	2608	1860	2072	2561	2267	2689	2293
335.127167787918_2.3613625	2995	3353	3096	2608	2903	2169	3670	2432	2079	2558	2146	1935	2004	1834	2136	2359	209	2287	1998	2381	1377	1883	1060	1218	2732	887	2398	256	1363	1701	2176	1188	1857	2171	2499	2541	1494	2077	2076	0	2370	1774	2211	2231	2116	2052	2549	2083	2427
204.051877023348_0.66443884	206	393	226	0	409	352	224	0	369	268	2225	362	3580	2864	4286	3200	3063	2527	3041	4975	293	928	1518	467	374	0	1104	963	1610	1014	544	342	584	468	753	249	645	667	770	658	526	679	630	666	575	537	595	610	500
325.238434788991_7.160707	289	0	0	0	0	0	250	0	241	0	485	371	809	733	615	703	802	718	706	892	878	742	694	694	505	766	670	744	608	2419	410	677	549	399	566	560	1034	548	1058	683	556	666	573	677	757	605	435	616	729
471.135061602447_0.30402058	1069	1734	1197	1164	994	1188	1647	1429	1262	1453	1383	1101	1200	1561	1240	1336	1327	1608	1281	1335	1102	1036	1522	1559	1313	1125	1667	1483	1312	1247	1224	1266	1001	1299	1281	1557	1095	1292	912	968	1445	1320	1382	1629	1226	1274	969	1294	1135
699.231793976767_2.8185036	1842	1880	1531	1780	1818	1460	1725	1441	1825	1760	1546	1441	1176	1509	1885	1438	1309	1760	1323	1316	1412	1499	1182	1491	1606	1187	1254	1322	1435	1691	1348	1648	1691	1338	1342	1279	1492	1417	1351	1679	1499	1822	1316	1169	1457	1479	1370	1508	1455
856.192802291255_2.7812357	5855	3732	5699	5629	5278	5311	3772	6034	5519	4286	4864	4368	4502	2619	4839	5163	4436	5110	4453	4683	5188	6861	4775	6916	4973	6598	3790	3086	6379	5153	3253	4799	2755	5564	2719	5282	3950	6806	6426	4871	6633	4652	5222	6673	4899	4719	5164	5039	4848
405.240546284896_5.4693913	325	0	222	0	284	0	0	0	0	0	929	710	1387	1009	921	774	625	549	523	768	616	881	902	950	950	537	337	381	555	590	1289	896	1922	940	1172	579	750	918	609	750	616	670	750	555	788	671	583	687	480
141.986634354776_0.50179315	2220	3139	2137	2482	3702	2859	1596	2045	3224	2112	2112	2795	2802	2442	3885	2107	1416	1827	1858	1811	1449	3864	3276	3520	2426	1121	1855	1458	1067	2037	2627	1710	2769	2688	2608	1816	2392	1583	1795	1898	1948	2439	2138	1800	1879	1947	2061	2094	1477
208.028169666437_2.2229872	2761	3656	2870	2496	3789	2877	2147	3081	2717	2477	2473	3363	2554	2804	2380	2399	767	3099	3190	2560	1719	2953	2040	2669	3330	1844	2496	710	2741	2397	2759	2236	2924	3077	2672	2843	3317	3596	3307	2701	3007	2457	2880	3026	3031	2317	2828	2805	3255
544.137642725718_3.2315946	1007	1367	977	1147	1468	1555	1159	1158	1069	1231	1678	1535	1440	1377	1170	1295	1449	1388	1252	1568	1176	1189	1286	1214	1542	1100	1211	1308	1195	1485	1391	1562	1216	1448	1275	1419	1580	1285	1344	1289	1432	1711	1173	1355	1688	1572	1393	1200	1665
433.099441947876_2.6935894	7352	7154	7825	6894	7932	6893	7879	6914	5707	7071	6126	6718	6368	6392	6895	6545	4303	6263	6570	7880	6318	4929	4801	4973	7570	11487	8718	5151	5512	5424	6656	6741	5100	6957	5831	6600	5717	4807	6701	5835	7481	5983	6182	6482	5699	5387	5397	7137	6819
481.352804314484_7.6273627	0	0	0	0	0	210	0	0	0	208	542	801	1202	1388	945	1299	2013	1271	2361	1673	1086	1099	980	1048	869	1377	974	1142	1516	1171	574	837	806	504	375	946	1462	1142	1645	1014	931	823	1179	972	972	893	835	774	1011
615.170622062303_3.017945	4356	3994	3796	4466	4624	4389	4143	3585	4089	3908	3299	3999	3990	3479	3096	2847	3720	3538	3199	3411	3391	3393	3283	3413	4328	3440	2989	3745	3674	3551	4089	3539	4299	3824	3115	3919	3629	3812	3686	4232	3824	3830	4801	3473	3277	3311	3065	3282	3064
683.157429874129_2.3667893	1192	1338	1069	1293	1595	645	1490	1055	1582	1287	1075	1352	1146	1277	1105	1062	677	1010	1257	1034	739	869	1081	788	1316	669	1172	698	770	848	782	699	1083	1011	850	1225	1010	853	1082	767	985	812	1156	1215	989	873	901	955	1099
736.655764822355_2.7399075	4547	4412	4788	4760	4065	6400	4798	5981	4768	4693	1712	1458	3566	3720	3648	4094	5343	3450	3658	3762	3505	3471	3908	3249	3573	3191	4606	5628	3546	1527	3986	3431	3612	4040	3419	3790	4721	3384	3603	4839	4272	4181	4176	3760	4000	5819	3916	4044	3722
307.060981643656_5.4910936	250	0	303	0	308	0	0	213	0	231	1635	1474	2178	1979	1860	2693	3521	2148	2263	2366	1531	1449	1979	1631	1515	1732	1236	1738	1922	1533	1419	1762	1266	1177	1745	1797	1706	2525	2925	2633	1837	1723	1838	1398	1412	1292	1580	1563	1278
612.144165270518_2.3141024	1524	1781	1557	1335	1845	2241	1343	1752	1886	2008	2076	2056	2795	1886	1778	3395	2772	3623	2971	2307	1551	1833	1599	1923	2055	1530	2158	2158	1687	1575	1654	1311	1777	1874	1844	2095	1631	2351	2102	1805	2168	1698	1632	1797	1882	2055	2493	2220	1620
583.619726333116_2.4195743	2575	2692	2388	2522	2951	2680	2179	3396	3122	2320	2601	2575	2547	2450	2835	2663	2428	2583	2730	2272	2286	2332	2232	1789	2820	3066	2505	2590	1927	1926	2138	1883	2212	2422	2842	2542	1607	2506	1971	2745	1584	2373	2167	1986	2299	2128	2575	2506	2302
473.347018796322_5.27402	0	0	0	0	0	0	0	0	0	0	567	1022	2043	1758	1117	1416	1521	1234	1973	1736	1683	1552	1616	1983	1394	1523	1256	1071	1972	1959	815	1667	1064	735	719	959	1522	1669	2009	1805	919	1111	1130	1482	1211	1118	1092	957	946
391.261468349708_7.389337	338	255	460	226	355	344	321	324	0	0	1172	1863	2722	3110	1916	2358	3734	3086	4337	3971	2383	4186	3573	4142	2803	1378	1869	2042	2107	2830	3482	3588	3646	2889	3957	2370	3126	4253	2898	2158	2342	2254	2370	2873	1949	2319	2245	2613	1946
509.238259817427_3.5883362	2535	2753	2144	1986	3501	2658	1953	2073	2322	2058	3259	3304	3235	3229	2988	3030	3020	3392	3514	3358	2695	3277	3111	2900	2460	2755	3005	3180	3852	3033	3112	3833	3229	3016	3119	2661	3847	3446	3638	3477	3605	4090	2822	3412	2851	3260	3220	2617	2616
507.331297856939_6.67466	0	0	0	0	0	0	0	0	0	0	961	1381	1853	2249	1844	1864	1870	1876	1949	1742	1132	1468	1321	2052	1537	1077	1126	1201	1554	1330	1005	1460	1277	828	1524	1201	1790	1467	2266	1251	1313	1219	1169	1407	1138	884	1332	997	1137
363.251737922225_6.809874	0	0	0	0	0	249	0	0	205	202	642	897	1735	1630	1661	2590	2574	1790	3040	2913	2041	2075	1743	1592	1577	2581	1601	1529	2428	1799	677	1824	618	509	555	1163	2760	2011	2100	1918	1593	1431	1640	1586	1325	1006	1137	1428	1476
992.728705665474_3.0245051	1527	1846	1803	2062	1929	2214	2095	2032	2180	2275	1785	1699	1616	1699	1544	1844	1692	1769	1560	1789	1811	1756	1752	1703	1939	2343	1890	1855	1547	1923	1862	1739	2054	1728	1841	1826	1827	1549	1891	1667	1932	1556	1649	1610	1681	1602	1670	2336	1957
303.033417960465_0.51597446	2010	1972	1734	1682	1740	1944	1847	1588	1960	1989	1846	2113	2322	2082	2094	2291	2038	2190	2285	2484	1710	2315	1945	2059	2273	1340	2540	1905	1658	2075	1713	1557	1690	1660	1609	1865	1837	1791	1740	2213	2405	3033	1843	2681	2516	2286	2227	2166	2266
455.075268695943_0.31013328	1330	1039	1065	1237	1264	1328	1891	1311	1282	1516	1485	1555	1136	1430	1135	1824	1686	1752	1342	1512	1146	1334	1714	1154	1772	1557	1184	1991	1542	1683	1118	1505	1140	1016	1289	1076	1029	1095	1293	1593	1165	1355	1261	1019	1224	1500	1408	1669	1353
355.030289625407_0.42558122	771	1205	1216	964	1052	1893	1199	1005	1180	777	1827	2651	1042	1292	1407	1886	2304	2579	1940	1872	3486	3685	2437	3148	1884	2877	3513	2286	4566	3038	974	2983	1019	1104	1103	1200	983	1032	1160	1165	1658	1914	1757	1660	1790	1572	1906	2271	2244
195.030151705166_3.5395274	2830	3460	3165	3420	2711	4286	3460	7564	5910	4031	3643	2973	4352	4323	3858	4600	5590	4629	5002	4561	2298	2438	2008	2238	3668	2574	3791	3828	2864	4064	4192	2125	4566	3495	3913	4054	4799	5306	5209	4828	3423	3607	3356	4310	3078	4451	4203	3499	3173
355.031169290367_0.3205823	1945	2285	3278	2711	4063	3983	2753	2145	2508	1983	3355	3676	2504	3148	2607	3987	2478	2579	3930	2861	2807	2235	3479	2999	3210	2877	2669	2214	3212	3038	2510	2580	2248	2606	2974	2682	1922	2473	1752	1849	2629	2504	3290	2574	2623	2679	3156	3064	3231
727.155636214775_2.7606473	2974	2731	2847	2564	2774	2835	2921	3213	3324	3250	2161	2484	2675	2334	2485	2658	2787	2423	2357	2460	2764	2434	2350	2382	2634	2472	2979	3035	2364	2492	2523	2491	2419	2905	2909	2533	2442	2453	2602	2740	3314	2610	1952	2958	2994	2660	2327	2750	3121
181.050859750317_2.3623304	1319	1931	1769	2043	1436	2497	1987	1870	1917	1789	1932	2372	1882	1987	2435	1616	1697	2238	1736	1644	1361	1507	1647	1809	1940	1481	1879	1901	1374	1643	1591	1433	1816	1816	1975	1839	1803	1951	1977	1427	1827	1882	1931	1703	2129	1972	1543	1428	2211
383.027515772354_6.4663987	0	0	0	0	0	0	0	0	0	0	687	828	1204	1691	2338	2079	1790	8512	1251	1501	798	1147	1196	4892	2404	1053	710	924	2335	5253	775	1831	791	589	865	944	1436	1009	900	1047	1452	1344	1170	1231	1283	1347	1361	1075	1631
347.198261217685_5.4096265	471	376	444	308	553	302	220	410	283	444	1166	1497	1770	1879	1538	1180	1611	1455	1891	1491	1354	1842	1557	1635	1494	1258	1055	1507	1281	1350	1376	1639	1905	1210	1232	1100	1568	1943	1615	1728	1338	1117	1240	1511	1471	1171	1138	1235	1015
876.190941960954_2.833924	2345	2241	2393	2705	2425	2189	3042	1933	1947	2273	1125	1205	1189	968	1164	1241	1089	1419	931	1017	1377	1121	1137	1267	1410	1319	1565	1278	1158	1556	1228	1155	1350	1564	1412	1305	1294	1160	1728	1354	1185	1272	1279	1403	1240	1338	1647	1753	1631
447.134543704098_0.30003858	1383	3211	2262	2374	2940	2499	2261	1975	2728	3096	2177	3016	2543	3481	3039	3098	3165	2867	2919	2249	2377	2624	2593	3056	2468	2204	2243	2657	2530	2323	1921	2430	1834	2553	2396	2876	1581	2338	1859	2079	3297	2223	2908	2451	3134	2189	2361	2392	2598
421.092507941076_4.114968	277	262	257	217	373	0	208	228	331	0	1742	1826	2500	2216	1905	1943	1969	1817	2194	2266	1493	1949	1779	1945	2567	1887	1692	1874	1710	1684	1770	1514	1669	1276	1778	1501	2193	1806	1905	1930	1299	1833	1472	1416	1580	1305	1509	1942	1378
610.614904619414_2.355691	1084	926	1239	1240	1100	996	1482	1453	1127	1175	1156	1235	1031	1194	1426	1540	1012	1033	1117	1216	1085	1125	788	993	1218	1069	1102	979	828	930	1420	1018	1045	954	1121	1061	794	1031	985	794	950	1001	1259	1181	871	955	1075	1054	1368
569.622640173137_3.2479591	1146	1588	1007	1191	1218	1704	1363	1382	1304	1301	1412	1319	1217	1553	1076	1065	1379	1223	1288	1397	1235	1219	1433	1468	1634	1766	1263	1474	1267	1296	1295	1227	1260	1551	1255	1485	1327	1312	1453	1593	1168	1366	1462	1250	1496	1398	1358	1719	1425
231.066318472415_3.6742797	1158	1432	1220	1240	1443	1286	1081	1315	1324	1399	2258	2033	2022	1751	2041	2469	2266	2091	1872	2230	1494	2227	2115	2423	2006	2318	1941	2423	2151	2108	2394	2025	2851	1658	2009	1772	2715	1887	1997	1973	1984	1860	2287	2695	1994	2261	1844	2282	2291
735.157407433503_2.9119205	1765	1381	1569	1935	1650	1828	1642	1764	1698	1757	1423	1345	1463	1357	1456	1544	1728	1378	1452	1525	1723	1730	1572	1530	1233	1635	1883	1760	1412	1659	1418	1400	1881	1624	1879	1650	1445	1653	1422	1473	1870	1633	1514	1777	1599	1647	1486	1396	1680
445.186739105644_6.87925	0	291	0	0	230	0	0	0	0	0	1115	838	3329	1418	1027	1514	1264	1433	1201	1887	1281	2385	1105	3178	1440	1279	1068	912	1660	1336	783	2282	1073	648	681	1275	1415	1486	1329	3282	1370	1595	1151	1119	1375	1387	1312	1640	1163
909.210032647702_2.3306682	1147	1582	1121	1122	1422	813	1017	1100	1264	1381	1894	2612	1728	1738	1702	1412	1077	1631	1845	2056	1647	1748	1329	1927	1935	3425	1507	337	1737	1540	1473	1889	2157	1729	1625	1435	5780	2264	3618	3262	1861	1552	1640	1332	1394	1282	1803	1495	1770
525.233323509883_3.515184	660	467	665	452	716	511	671	707	452	442	973	1596	1414	1300	762	1142	984	980	1366	1853	850	1333	1422	1344	1295	1343	652	998	1434	1163	1567	1175	1714	894	1307	1206	1324	1397	1514	1271	1046	814	806	964	969	1196	896	1195	868
450.131810448948_2.3286781	1661	1675	2038	2145	1794	2221	1360	1742	1578	1789	1712	2132	2044	1919	1671	1777	1192	1857	1944	1805	989	1595	1311	1376	1774	1385	1675	1098	1815	1441	1831	1051	1926	2035	1551	1933	1603	1588	1495	1170	1774	1960	2136	1697	1491	1939	1849	1492	1721
475.327033774042_4.793769	326	330	466	229	370	221	327	294	338	220	2455	2839	6446	5680	5470	4187	4420	5004	5037	4645	3882	4931	4500	4679	4557	4443	4189	4078	4957	5853	3822	4365	4566	3194	3509	4419	5720	5048	4475	3533	4133	4327	3518	2979	3052	3513	4092	3279	2998
423.308505985921_8.807423	0	0	0	212	0	230	0	0	420	277	540	0	1242	633	952	1897	2353	773	1223	2666	3651	2573	2664	2901	694	5445	2031	1995	3990	2393	820	2538	675	843	721	717	2809	2402	2649	2867	1300	1641	1368	1397	1395	1215	1532	1799	1271
651.136162261295_2.522506	2398	2975	2652	2701	2805	2381	2486	2680	2312	3562	2281	2533	2613	2373	2705	2566	2283	2632	2412	2685	1843	1726	1612	1723	2779	1528	2519	2153	2210	2047	2522	1718	2487	2514	2659	2467	2288	2389	2357	1765	2820	1861	2440	2789	1973	2187	2287	2690	2665
517.228371270637_2.6642938	2377	2176	2285	2492	2773	2004	2209	2242	2034	2021	1793	1789	1940	1848	2000	2229	1593	1735	1789	2481	1634	2089	1492	1765	2264	2135	2373	2031	1875	2000	2688	2025	2039	1611	1780	1651	2462	2098	2194	1720	2298	2291	1789	2234	1876	1537	2050	1996	1913
352.261997445939_4.7365212	268	267	248	260	281	344	312	307	446	415	581	793	1121	1327	794	1569	1439	1178	1473	1501	1510	1644	1726	1906	1218	1620	1194	1406	1810	1880	913	1549	1297	621	972	1164	1986	2047	1486	1677	1317	1030	1297	1417	1159	1083	1281	1038	884
602.113474311823_0.31742254	1100	1191	1621	1212	1662	1142	1252	1247	1252	1434	2604	2314	1873	2369	2707	4110	3524	2931	3232	3099	4490	3583	4485	3109	2124	7037	2464	3791	4114	3464	5157	3376	4062	4288	4699	2357	6757	5569	5969	7330	2906	3251	2410	2651	2955	2908	3170	3190	3685
391.124439146322_1.7481766	937	926	796	1107	1278	794	746	1041	883	802	1497	1252	1134	1411	696	1030	1004	1709	1478	1116	475	945	551	847	1024	483	683	797	564	942	778	575	1035	869	790	958	835	774	851	644	1045	926	959	956	898	870	793	709	984
628.226699987257_5.464391	218	0	209	0	236	207	207	201	225	0	979	1101	1440	1754	1386	1406	1570	1363	1834	1452	1822	2040	1944	2082	1726	1752	1585	1079	1771	1757	986	1713	1126	851	989	1406	2357	1801	1923	1669	1347	1434	1444	1237	1704	1301	1333	1049	1147
447.585497547504_2.7895296	1800	1863	1520	2566	1663	1743	2055	1909	1870	1592	1387	1248	1501	1451	2378	1393	1280	1549	1555	1756	1911	1221	1593	1135	1363	1113	2221	1761	1666	1342	1499	1448	1328	1818	1502	1635	1578	1530	1862	1543	1527	2042	1264	1723	1459	1646	1675	1717	1343
237.07711707559_5.340623	381	256	275	0	480	269	260	365	210	263	1614	1445	2116	2003	2247	1996	1993	2335	2973	2412	1357	1410	1625	2086	1800	2208	1442	1685	2293	1788	1887	1930	1702	1437	1314	1782	2255	2101	1783	1617	1506	1557	1303	1327	1376	1218	1394	1737	1447
549.293163182641_5.6002097	1274	844	825	628	1310	1574	1117	978	932	1229	9205	9489	12523	12222	13485	8960	9473	10482	11676	10626	8823	11746	10354	12080	10985	8796	6912	9278	10712	8918	9228	10815	11501	8198	9634	9333	10571	10250	11766	9400	10656	10311	9267	7914	8901	8389	7642	8333	7016
170.082321256565_2.4955153	1739	2232	2129	2678	2419	2057	1842	2011	2005	2350	1932	2374	1932	2087	1877	2623	1824	2227	2280	2293	1774	2307	1972	1904	2237	1655	2158	2365	2387	2141	2411	1771	2369	1974	1843	2669	2320	2651	2204	2207	2141	2080	2289	2593	1855	2243	2402	1818	2473
919.168435362154_0.3164343	483	435	557	519	520	644	519	330	562	610	971	528	705	1034	1195	1273	1609	1102	1230	1224	2291	1762	2331	1382	770	3630	850	1466	2022	1562	3115	1503	1752	2630	2342	1082	4520	3343	4150	4598	1322	931	1222	1127	1382	1404	1161	1318	1532
151.040139523044_4.050204	2092	2082	1830	2175	2273	2502	1929	2082	2295	2195	4244	4022	4531	4924	4733	4485	4338	4366	4925	5600	3688	4820	3998	4654	4651	4573	4513	5047	5111	4903	4628	4363	5024	4114	4986	4240	5891	5749	5033	5473	4708	4922	4326	4770	4564	4019	3397	3853	4707
537.271419832971_5.377626	320	339	464	350	252	272	344	243	271	380	1084	1922	2478	3186	2177	2132	2818	2396	3443	2334	2002	2698	2036	2430	2304	2412	1895	2069	2915	2789	1899	2105	1964	1734	1355	1841	2937	2632	2525	2564	2131	2192	1638	2301	1744	1770	2017	1734	1621
552.302357745684_6.0588927	0	298	0	0	235	218	0	0	0	0	727	1006	1196	1570	1365	1333	1669	1457	1537	1509	1113	1465	1146	1578	1478	1257	1304	992	1740	1262	1145	1255	1222	1092	978	1146	1060	1199	1170	1321	857	1079	1110	899	720	953	907	1025	736
523.217464572064_2.9977384	1523	1605	1249	1880	1757	1418	1708	1888	1633	1193	1609	1176	1036	1172	1106	1356	1026	1061	1147	1273	1594	1292	1463	1351	1269	1177	1180	1136	1681	1542	1027	1480	1572	1419	1262	1499	1377	1581	1355	1340	1640	1207	1532	1754	1445	1649	1475	1114	1342
738.160692350083_2.514053	2385	2767	2639	2472	2552	1512	2205	2432	2572	2601	2592	2594	3084	2624	2601	3406	2194	2840	2817	2397	1995	2567	1561	2069	2369	1933	2736	2107	1744	2259	2305	1624	2455	2633	2300	2408	2083	2354	2014	1926	2545	2327	3027	2632	2107	1953	2825	3085	2728
417.13988149326_2.499352	2873	2905	2663	2377	3496	3830	2792	2585	1924	3018	2392	2228	2759	2903	2202	2880	2160	2028	2810	2686	2142	2176	2118	2564	2486	2458	2858	2006	2562	2367	3068	2644	2457	2841	2920	2518	2506	2715	2887	3167	2781	2710	2800	3203	2171	2104	2770	3354	2621
567.123135836771_3.0286162	3855	3005	2868	2583	3188	3246	3086	3448	3330	3392	4343	2029	3445	2843	3237	3674	3060	3317	2736	2926	3267	3140	3036	3076	3412	2714	3144	3542	1777	3297	3472	2732	3169	3280	3835	3497	3003	3535	3657	3673	3377	2043	3193	3387	3158	2938	3370	3176	3701
551.27553276505_7.7229333	0	0	0	0	0	0	0	0	0	0	1012	1559	1604	1638	1318	1890	1290	1698	1674	1762	893	1292	1274	1616	1539	1287	1090	1211	1290	1624	824	1263	781	696	661	1098	1462	1519	1782	1107	1040	1237	907	1169	839	1237	1063	1057	865
413.088399567931_2.408747	1456	897	1335	1196	1837	1277	1665	1363	1012	1466	1233	1565	1194	1495	1256	1221	0	1466	1389	1369	737	1168	800	987	1452	631	1378	521	868	1061	1020	645	992	1329	989	1256	739	1073	882	735	1103	876	1231	1284	1111	947	1318	939	1196
647.135966352038_2.6825113	1107	1222	1260	1660	1037	1286	1345	1150	1060	1121	1084	1118	1011	830	912	681	717	1075	826	1196	969	854	672	1022	1047	973	1214	945	873	1101	1120	723	790	1127	1027	1020	809	1052	1017	788	1211	963	1134	835	824	872	1030	924	1097
906.741902486585_2.4915988	1234	2043	1422	1406	1731	1834	1059	1527	1854	1590	1918	1566	1746	1693	1866	1963	1609	1923	1632	1599	1165	1093	1394	1205	1719	833	1307	0	1066	1260	2051	1107	1526	1445	1994	1663	1785	1645	1735	2521	1446	1784	1714	1517	1948	1914	1817	1343	2098
703.657258501101_3.1501312	1099	1195	1346	1131	1344	1299	1048	1143	1296	1331	1085	1434	1299	1099	1247	1552	1206	1346	1146	1166	1349	1205	1726	1143	1224	1071	1668	1491	1444	1456	1446	1288	1572	1218	1282	1391	1191	1203	1489	1415	1579	1531	1149	1742	1379	1279	1299	1223	1187
291.014667873839_1.4632107	1209	1423	967	1119	1569	1172	1285	1206	1436	1258	936	2317	1145	1574	1205	1234	1397	1639	1389	1277	791	1362	912	1190	1478	874	1045	1001	1005	1106	1733	1027	1460	1235	1358	1537	1247	1455	1411	1365	1559	1513	1492	1153	1446	1095	1253	1034	1255
458.082353114756_2.5062783	3213	2095	3156	2425	2533	2479	3284	2291	2392	3077	2275	2271	2276	1840	2211	2268	1865	1849	1871	1776	2688	2075	1753	1752	2549	2351	2881	1570	2062	2476	2712	2151	2409	2635	2149	2422	1469	2200	2097	2000	2115	1871	2186	2570	1834	1776	2010	2726	2262
617.150477521697_3.027221	3172	4221	3582	3628	4727	3260	3646	3477	4273	3204	2624	2670	2595	3044	2760	2785	2781	2771	2826	2205	3018	2438	3559	1856	2750	3089	3330	3020	3349	3651	2912	2840	3166	2836	2962	3356	3391	3399	2864	3043	1958	3198	2942	3074	3052	3119	2718	2646	2671
732.161266279312_2.5453596	1142	1243	953	1227	1059	1176	991	1149	834	894	1431	949	934	918	898	626	1437	1153	980	1081	1152	1412	1283	1668	1159	1321	989	1685	1929	1476	1038	1712	1158	1108	922	858	1442	1092	1037	1516	759	1045	902	844	1013	1185	1152	1000	980
537.328293405019_6.19644	205	0	0	0	286	0	0	333	0	0	770	1234	1669	1742	1416	1392	990	1258	2025	1566	1308	1647	1494	1868	1641	923	871	1656	1193	1240	1318	1349	1245	994	1050	1259	1785	1402	1357	1470	1156	1574	1167	1228	979	1227	1290	1247	1148
337.069535442874_1.0945652	0	0	263	0	250	0	204	0	0	0	325	242	383	351	407	544	389	278	390	609	1134	1377	1478	1264	0	920	260	445	1376	1035	515	1318	586	398	487	312	743	542	523	489	426	449	273	361	454	461	380	429	412
627.191566833298_3.2496223	1552	2198	1966	1792	2640	1555	2098	1813	2053	1725	2000	2297	2630	2617	2102	2479	2074	2556	2297	2182	2174	1737	2580	2862	2127	2835	1957	2206	2704	2730	1511	2572	2095	2371	2311	1964	2645	2621	2532	2076	2151	2477	2131	2114	2506	1926	1968	2174	2236
389.05158750955_3.0205076	616	1412	3595	712	553	698	776	344	616	664	799	581	982	657	631	472	577	623	1070	709	678	836	859	767	932	1032	840	551	739	1172	954	1092	567	697	794	661	991	703	639	619	790	830	1051	784	690	650	696	893	861
543.23721319731_4.6313148	387	266	328	309	388	424	282	212	415	307	1220	1349	1659	1591	1929	1751	2489	1678	2008	2072	1801	1746	1599	1668	1376	1467	1608	1418	1713	1917	1397	1603	1322	1319	1572	1500	1678	2006	1757	1567	1377	1917	1520	1784	1920	1441	1566	1360	1439
465.088445609687_0.32123584	883	867	780	695	904	797	720	717	1232	1191	994	803	1092	935	1176	1558	1249	1121	1053	1257	1237	1141	1477	1066	1126	1696	1285	1246	1714	1982	1147	1372	1399	1095	1008	1151	1260	1252	1222	1361	1265	1500	1055	1036	1298	913	1169	1229	1140
653.191975490582_2.2334204	1995	2694	1857	1826	2357	1904	2186	2333	1825	2080	1642	2603	1824	2669	2204	2341	1838	2032	2443	2287	1368	1464	1590	1901	2290	1097	1810	2222	1600	2270	1618	1351	1692	1725	1756	2023	1521	1848	1935	600	1539	1691	1744	1665	1819	1805	2058	2334	2170
741.178821198326_2.7636805	1612	1943	1510	1686	1423	2067	1716	1663	1583	1892	1596	1614	1362	1391	1626	1443	1508	1636	1610	1834	1392	1324	1281	1511	1273	1399	1640	2019	1350	1353	1723	1513	1530	1318	1540	1500	1653	1585	1542	1653	1672	1318	1700	2007	1347	1373	1323	1436	1487
425.166192131927_2.5531464	3198	4235	3901	3648	4175	3486	3681	3182	2970	2910	2783	3255	2670	2923	3541	3173	2310	2482	3230	3641	2341	3270	2927	2632	3560	2601	2978	2584	3204	3401	3158	2576	3491	2976	2807	2750	3261	3274	2562	2894	3477	3153	2695	3846	2638	2423	3374	3290	3306
715.328041063026_6.694873	0	0	0	0	280	0	0	0	0	0	441	419	911	982	915	860	848	619	690	975	965	972	1421	1330	418	1317	519	608	1589	1178	557	945	425	351	479	645	1228	1246	1230	1293	607	742	791	748	701	679	702	838	564
221.030443669699_0.6290277	397	757	540	573	877	624	462	536	569	661	1138	610	1962	2067	2765	2469	1668	1918	1761	1854	480	526	479	635	678	308	389	469	397	470	570	456	485	469	592	428	521	624	559	448	484	632	753	555	730	687	641	699	619
261.113059567105_4.603919	241	0	366	0	230	443	280	351	332	0	1207	1299	1637	1729	1400	1933	1483	2096	1857	1934	1296	1914	1295	1607	1486	1376	1006	1556	1849	1664	1410	1499	1833	1343	1178	1529	2136	1919	1481	1743	1783	1562	1468	1185	1209	1213	1569	1250	1562
441.139548503556_3.530236	1020	1174	867	758	913	1094	818	852	1067	650	1431	1997	1797	1707	1717	1574	1431	1413	1771	1832	2077	2142	2155	1824	1776	2105	1539	1861	1968	1592	1974	1899	1728	1623	1845	1326	1623	1958	1647	1590	1473	1466	1555	1591	1569	2107	1374	1748	1791
721.163587080442_2.5365887	10636	11824	10888	10760	12455	10689	10406	10248	10263	10732	10125	10254	10337	9873	11005	12072	9182	10720	11026	9905	10809	9257	8626	9371	11780	15850	11487	9925	10375	6046	10452	10495	9499	9835	9779	10639	9705	9756	9344	8977	11636	6496	10748	11575	10744	10532	10664	9723	10178
359.098344489511_1.5680174	877	1279	938	1180	1693	1374	873	1421	1450	1015	1211	1532	1054	1489	1705	1336	1183	1477	1288	1515	803	1164	782	874	1603	696	1478	1484	820	897	1102	976	1119	911	1091	1090	1056	1318	1017	977	1208	1369	1087	1462	1153	1381	1399	1199	1452
453.016219483664_0.28902295	3667	3878	2845	2687	4551	3646	3039	3027	4582	4798	5431	6149	5954	3981	4905	8381	6510	7434	7106	7480	5716	7561	6916	4423	6742	7384	5644	7710	6493	5702	5644	4739	3914	5392	5006	3684	3731	5242	5174	6173	3987	4756	5508	4372	4936	5793	5620	6362	5987
645.253133993888_3.163546	803	1169	899	927	1024	1219	1078	916	1048	1124	952	1118	913	1286	1323	1338	1243	1002	1349	1195	1091	1231	1140	1521	1162	1166	1545	1572	1280	1331	1564	1349	1414	1191	1208	1265	1347	1351	1645	1323	1500	1240	1152	1141	1403	1311	1253	1040	1241
181.01464660014_2.3059824	972	1258	857	1025	1108	1292	913	1143	1258	1143	1131	1697	1206	1385	1449	1455	1224	1331	1628	1295	978	1257	1009	1050	1432	910	917	1154	979	1021	1275	946	1533	1119	1119	1404	1210	1088	1134	950	1244	1052	1154	1705	1331	1147	1380	1264	1152
489.124713020209_2.1770816	4168	4842	4414	4539	5979	4106	4354	3731	4277	4266	2915	5866	5126	4626	4086	3940	3603	4741	4368	3989	3042	4235	3194	4580	6247	2556	3816	3951	3995	4016	4963	4176	5267	4712	4998	4998	5274	5236	4216	3463	5144	3655	4335	4098	3646	3701	3093	4491	4241
977.254228271694_2.4782917	3311	3587	3167	2578	4983	3084	2959	2467	2663	4120	3123	3119	3920	4246	3539	3840	2590	4202	3774	3955	2144	2703	2001	2345	3599	1547	4180	2135	2217	3104	4419	2800	3075	4424	3592	3383	3163	3516	3771	3183	3670	2673	3894	3868	3025	2852	3807	4099	3363
654.443856952419_5.9961433	948	1173	1252	1026	1833	938	886	1011	1093	1075	4429	4861	6432	8124	5596	5172	5670	5396	5530	8391	3879	5009	5280	6125	5273	4270	3965	4227	5803	4394	4405	5456	4604	3807	4716	4605	7131	6755	5639	4747	5955	4615	4677	4544	4405	4121	4227	3986	3923
303.015515191225_3.0479963	489	656	532	536	584	917	0	582	488	420	1120	1474	1281	1749	1410	1360	1298	1495	1471	1506	1565	2047	1465	1431	1399	1548	1388	1098	1702	1343	1845	1540	1194	1215	1401	1439	1707	1694	1362	1358	1463	1151	1419	1376	1376	1655	1054	1098	1513
598.308017210566_7.5148377	411	233	255	0	428	274	227	208	0	212	1926	1801	2471	2804	1919	2007	1532	1559	2212	1791	4584	5150	5665	6361	4567	1662	1879	1684	1664	1947	2033	4973	3439	1781	2258	1918	2574	2973	2543	2368	2722	2490	2321	2592	2300	2892	2454	2258	1711
309.206944220769_5.4840193	953	552	555	375	728	831	371	841	477	390	3522	3326	3737	3681	4381	2245	3920	4419	5850	4563	3057	3649	3331	3754	3593	2631	2413	3112	3275	3116	2749	3749	3507	2656	3038	3253	4176	3409	3361	3264	2555	3673	2895	2601	2854	2752	2355	2295	2801
303.087456122766_3.4007857	2246	1890	1502	2349	2167	1965	1694	2198	2558	1807	1366	1469	2133	1504	1318	1350	1458	1674	1464	1720	1786	1176	1444	1935	1343	1303	1687	1721	2060	1886	1426	1846	1899	2142	1885	1433	1536	1451	2163	1770	1621	1224	1174	1476	1358	1409	1760	1370	1681
507.271905425253_7.7327623	0	262	214	0	0	0	267	206	269	260	772	573	982	918	949	1680	1330	841	1068	1599	1968	1207	1808	2138	768	2470	1251	1017	1570	1264	700	1633	911	567	996	1021	1806	1828	1762	1979	1022	1050	1271	1109	767	1270	1041	1216	968
186.041013510736_0.62205917	795	1073	751	1099	1638	1081	770	962	915	883	2720	1506	2731	2451	5309	4382	3599	3583	2819	4791	2013	576	2694	653	1101	2193	650	1798	2274	1821	918	598	760	782	1403	1101	893	797	1420	678	943	1169	893	1106	977	1006	994	1292	861
497.112601105236_0.4077708	1089	1457	1002	1401	1670	1427	1480	1536	1258	1514	1129	1699	1718	1602	1390	1284	1501	1380	1965	1285	558	930	803	978	1547	719	972	949	1087	952	1464	1070	1472	1153	1306	1440	1430	1630	1722	2043	1251	1587	1076	1449	1454	1217	1459	1608	1184
537.23324123885_4.1060576	287	633	302	438	302	580	403	352	386	475	1101	1023	1536	1277	1041	1491	1055	1491	1022	1243	1143	1107	1060	1279	1275	832	892	1481	1392	953	954	1142	1073	953	1086	1160	1363	1238	942	985	1192	1120	1028	1057	864	988	1049	799	754
612.106120991028_0.31607035	219	305	480	301	378	445	466	536	0	389	612	443	497	615	678	724	981	837	762	1108	1484	1021	1419	865	697	1830	600	741	1163	1085	1404	854	938	1281	1397	724	2101	1402	1697	2320	742	827	711	860	697	679	721	960	748
313.035579031396_3.8649273	336	285	355	340	679	330	0	0	250	386	1581	1511	1354	1288	1324	1550	1402	1831	1601	1447	1044	926	1193	1378	1226	1281	1095	1352	1337	1437	860	1081	1733	1029	1148	1654	1054	1423	1187	1544	1119	1253	1243	1380	1199	1018	1297	1012	946
587.161425690127_2.2711952	2453	3432	2209	2934	3544	4083	2209	3324	2818	2889	2329	4340	3816	3881	3935	3612	4025	4861	4503	4144	1866	3007	2121	2497	4412	1565	2591	2648	1675	2376	3444	1937	2360	2383	2878	3778	2152	3488	2876	3044	2961	3087	3070	2836	2740	3945	2849	2880	3029
192.970728896138_0.34044704	1123	1442	1170	1290	1574	1500	1492	1181	1519	1141	1475	1546	1334	1409	1221	1406	1813	1492	1341	1634	1451	1406	1169	1048	1534	1424	1596	1376	1338	1416	1457	1147	1308	1044	1420	1711	1219	1270	1244	1377	1344	1468	1243	1463	1477	1677	1375	1551	1262
765.63519073096_0.3134572	510	348	339	347	379	334	478	309	437	676	761	728	710	553	782	1157	1540	772	928	1187	1373	1172	1170	829	600	1992	1183	1082	1172	1440	2142	991	1450	1779	1462	612	1731	1829	1974	2332	959	904	906	1157	919	872	875	958	1080
553.134408270633_2.551497	1902	1972	2254	1837	2072	1981	1804	1678	1860	1816	1708	1670	2390	2081	1892	1824	1658	1938	1977	2028	1351	1369	1411	1410	1889	1545	1935	1677	1647	1519	1400	1751	1677	1672	1684	1745	1546	1642	1865	1875	2271	1969	1780	2205	1590	1584	1717	2078	1808
602.114123486594_2.6384695	3477	2717	3781	3344	2699	2863	3858	3098	3366	3216	2242	2182	2175	2062	2601	2637	1634	2067	1729	2145	2423	2213	1958	1998	3045	2166	3080	2042	1504	1697	2533	2008	2005	2449	2348	2278	1513	2085	1864	1771	3102	2284	2581	2467	1951	2115	2264	2357	2785
555.164966317228_4.0482664	323	318	302	244	545	361	332	577	485	590	1932	2188	2302	1933	2083	1720	2084	2222	2686	2218	1560	2345	2092	2678	1980	2232	2051	2624	2563	2724	2300	2231	2229	2563	1784	2694	2945	3329	2664	2156	2413	2001	1715	2120	2110	2150	1888	1585	1676
493.228518850509_3.6151664	1149	1504	1179	1394	2030	1591	1065	1738	1288	1503	1742	1683	1681	1804	1563	2184	1475	1839	1793	2063	2076	1916	1765	1834	1787	1079	1245	1403	2085	1607	1738	1926	1646	1565	1332	1635	1721	1866	1977	1688	1797	1460	2099	1433	1788	1873	1458	1440	1836
616.173772772039_3.19086	1613	1251	1398	1525	1860	1682	1623	1520	1354	1655	1618	1802	2115	1783	1831	1999	1662	1536	1720	2114	1826	2098	2137	1373	1894	2340	1843	1672	2486	2754	1830	2473	2023	1862	2041	1752	2173	1931	2416	1637	2240	1914	2024	1904	1897	2585	1869	1513	1877
491.155171417048_3.8028708	698	1097	702	740	1130	1050	631	940	987	794	1657	1906	1731	1882	2087	1881	1908	1868	2373	2344	1395	1591	2328	2389	1690	1766	1842	1457	1571	2057	1624	1959	1966	1479	1711	1415	2515	2270	2362	2047	1743	1545	1912	2047	1592	1592	1319	1831	1435
189.040634054778_2.2200267	918	1425	915	1142	1759	1080	925	1065	1031	1154	1228	1309	1322	1499	1669	1053	254	1287	1595	1162	1197	1246	391	1155	1439	528	682	335	989	910	1655	883	1455	1045	1277	1300	1415	1120	1177	1019	1174	1047	907	1135	1143	822	1086	1258	1353
307.103350101106_2.6882524	1343	1724	1285	1693	1787	1303	1484	1070	1031	1265	1258	1372	1379	1837	1989	1333	1373	1681	1533	1805	1462	1406	1668	1625	1647	1187	972	1107	1201	1231	1553	1458	1566	1497	1846	1233	1598	1322	1496	1462	1486	1282	1632	1270	1073	1269	1529	1350	1698
543.112940835715_2.2299476	2840	3365	2383	3184	2814	3550	2465	2377	2687	3321	3237	2843	2726	2464	2830	2478	1025	3361	2955	2928	1392	2345	1850	1881	3041	1871	2658	901	2266	2075	3042	2017	2750	2201	2608	2848	2015	2798	2800	3032	2499	3148	2952	2304	2596	3052	2564	2676	2458
840.195662603028_2.964434	1800	1519	1594	1305	1916	1341	1446	1668	1463	1509	1556	1452	1488	1178	1252	1353	1030	1204	1173	1482	1488	1713	1469	1513	1657	2077	2033	1479	2022	1270	1317	1265	1420	1660	1375	1259	1289	1109	1465	1424	1293	1219	1042	1317	1415	1470	1065	1632	1231
953.233026727848_2.466182	3302	3363	2935	3120	3801	3454	2326	3430	3269	3417	3361	3158	3476	3355	3174	3423	2324	2964	3054	3969	11596	3180	3316	3244	3450	13470	3492	3375	12405	3026	3228	3152	6205	3573	3141	3519	3210	8590	3121	9035	3214	3247	3287	3973	3214	2804	3648	4262	3454
673.152886642286_2.326186	1148	1641	1358	1324	1626	1306	1274	1447	1382	1557	1533	1673	1345	1720	1863	1736	734	1712	1888	1525	1043	1450	1450	1571	1678	1606	1499	824	1513	1225	1237	1499	1655	1505	1409	1432	1341	1203	1196	1164	1402	1382	1406	1241	1579	1444	1584	1594	1864
791.367056900928_5.5248146	469	446	360	235	831	618	552	664	479	435	2148	3555	3300	3125	2202	2538	2828	3255	2983	2978	2587	3004	2945	2910	2885	2494	1870	2316	3096	2427	3304	2554	2933	2295	2519	2518	3566	3158	2616	2793	2582	2699	2581	2158	2056	2012	1966	2369	2360
719.150739575305_2.5597723	1825	1738	1746	1898	1664	2243	2211	2156	2138	1948	1684	1325	1766	1578	1722	1631	1511	1568	1426	1430	1939	1503	1492	1712	1773	1267	1590	1473	1352	1648	1535	1426	1657	1625	1325	1669	1504	1215	1526	1476	1718	1362	1859	1974	1665	1606	1687	1640	1566
551.119089713675_3.5472813	837	1552	1002	606	1264	1248	850	1287	1205	1172	1706	1815	2111	2255	2006	2320	2053	1917	2557	2774	1781	2527	2019	2489	2162	1817	2010	2268	2234	1752	2015	1937	2279	1920	1683	1830	2093	2539	2304	2262	1910	2209	1899	2055	1884	2042	1928	1475	1513
589.13315144591_3.2549436	1297	1384	1137	1370	1803	1728	1676	1645	1740	1679	1756	1384	1454	1625	1554	1847	1345	1389	1515	1429	1777	1387	1314	1791	1669	1717	1566	1523	2012	1746	1770	1726	1648	1470	1749	1850	2015	1643	1782	1796	2043	1756	1867	1656	1317	1370	1534	1418	1610
659.397980399201_7.351031	396	531	426	322	780	725	348	673	655	697	2273	708	4141	2541	4618	4522	5241	1740	2937	7444	12040	7158	10603	9304	1936	15054	3720	4713	14076	5765	1782	10126	1316	1332	1826	3013	12130	8298	9291	9710	4092	4742	4403	4711	3439	3403	3652	3372	3347
459.368538681149_5.5043836	294	0	285	0	200	374	235	0	275	313	822	1758	3479	4029	2742	3073	3810	2643	3684	3529	3746	3135	3397	4434	3182	3334	2244	1871	4325	4418	2142	3325	2335	1652	1841	1477	4133	3485	3073	3303	2284	2030	2358	2334	2502	2835	2456	1718	2003
505.098856972123_2.298361	1821	2348	2033	2228	2016	2120	2274	2075	2435	2234	1691	2311	2544	3237	2142	2509	2299	2580	2553	1952	1311	1655	1698	1367	1916	1304	1689	1993	1585	1742	2055	1278	1809	2382	2130	2443	1990	2369	1592	2276	1975	1996	1970	1595	1988	2241	1977	2612	1991
279.039074896873_0.96843666	1450	1995	1592	1536	2225	1516	1481	1494	1510	1755	520	2495	673	1027	629	772	684	1073	870	550	1004	1361	1036	1490	1776	725	1037	1439	980	837	1949	1528	1525	1541	1535	2285	1601	2071	1596	1349	1194	1732	1189	1142	1230	1325	1240	1174	1194
317.102720951696_3.5415273	504	760	720	595	1012	688	599	1001	747	839	981	1249	1375	1585	915	1185	686	1142	1118	776	1190	1193	1143	1245	1264	961	1252	1377	1291	1375	944	985	748	971	1403	1104	1084	1031	1190	1225	1070	969	1115	1270	1078	1408	1115	1111	1078
198.988964877404_2.2896922	657	1215	769	1006	1366	216	590	763	1094	858	938	1862	1057	1453	1416	1442	0	1533	1503	1231	907	1024	561	1024	1015	880	1127	0	762	767	898	624	1185	1072	1284	1257	909	815	1179	520	1063	924	1022	925	783	742	1096	857	1063
637.374449490227_5.886999	413	230	433	532	424	279	289	282	517	0	2302	2035	2655	2392	2928	3062	3268	6727	3969	2449	1381	1783	2490	2208	2963	3295	2948	2158	1982	2425	2075	2325	2254	2139	1646	1490	2712	3115	3311	2191	2634	2542	1730	2196	2345	1990	2154	1940	2190
580.151610560984_2.5493293	29090	34581	32127	29508	38751	29613	33035	29812	33766	35426	31413	40156	39235	49466	46114	44075	27828	41918	46310	42155	21075	27624	18098	25939	37587	16762	35600	25029	22296	25793	40147	23276	32276	38016	33403	39861	29057	31623	33060	30416	42037	35087	32510	41944	27799	28431	33070	37214	36873
429.298834942429_6.8894143	0	0	0	0	0	0	0	0	0	0	503	510	1106	989	771	908	701	1276	1487	1137	769	710	688	668	735	758	539	746	1304	871	472	776	361	268	448	606	834	703	950	663	439	545	641	553	547	467	517	550	635
383.009472415227_5.524153	0	0	284	267	267	220	0	239	0	0	940	653	1178	1222	1249	868	1045	1431	1304	1182	846	935	1264	1063	967	1006	1064	921	1335	1085	750	1252	771	770	718	999	1180	1028	996	763	834	654	849	1056	850	854	701	790	824
211.061504925253_2.3856328	4896	4562	5022	3758	5774	4470	4723	4073	5142	5052	4688	5439	4971	5387	5119	5881	3635	5473	4496	4551	3192	3467	2361	3166	5954	2252	5109	3882	2684	2883	4835	2241	4349	5051	5683	4982	3767	3844	3466	3601	4790	4273	4546	5787	3690	4860	5091	5622	4515
571.160377540925_2.9337995	2102	2362	2459	2545	1994	2039	2549	2267	2206	1992	1518	1602	1559	1489	1522	1334	1182	1219	1120	1270	1442	1241	1319	1448	1416	1757	1745	1608	1613	1536	1496	1365	1339	1631	1360	2178	1516	1557	1584	1318	1646	1720	1470	1431	1267	1276	1198	1377	1493
651.191630138647_2.2851112	728	1427	667	903	1217	1190	936	1042	618	810	1384	2020	1445	1414	1747	1486	317	1451	1819	1430	831	1282	1106	1059	1198	615	1015	266	894	921	1115	1222	1431	1072	1473	1011	1065	1061	1533	1300	1112	1283	1440	861	1450	1268	1171	1198	1296
153.055775535665_2.3186173	1813	2339	2377	1908	2921	2379	2125	1942	1726	1989	2007	2178	2435	2461	2577	2113	2359	2683	2583	2628	2126	2114	1944	2472	1992	1999	2082	2244	2128	1851	2537	1661	2461	1948	2771	2392	2144	2507	2096	2116	1862	2177	2537	1871	2245	2154	2569	2642	2646
883.688616039457_2.815114	2173	1886	2353	2429	2527	2141	2321	2271	2165	2316	1499	1249	1514	1417	1466	1415	1305	1429	1426	1291	1974	1430	1563	1333	1576	1805	1829	1698	1217	1376	1464	1669	1408	1823	1450	1521	1299	1601	1852	1631	1639	1910	1568	1861	1297	1804	1519	1698	1574
859.201109140039_2.8860846	1798	1705	1463	1821	1676	1658	2011	1824	2217	1686	1515	1357	1342	1417	1473	1789	1406	1327	1395	1431	1718	1600	1542	1538	1496	1670	1912	1586	1702	1461	1364	1457	1530	1344	1558	1837	1578	1453	1556	1470	1450	1606	1455	1420	1757	1474	1887	1564	1462
471.368317431898_7.687463	1546	1175	1887	871	1551	2218	1106	1934	1683	2560	7183	2132	15674	7041	14753	14069	19961	5915	9379	21218	58141	24752	48421	42243	9029	71546	11577	11486	32230	12641	7934	38941	7891	5439	5929	7863	40830	31851	40015	37272	11220	11386	10874	9431	8604	8979	8961	9044	7882
908.2088628895_2.3425982	1633	1819	1558	1520	2111	1858	1506	1648	2015	1821	2214	2757	2330	2898	2461	2961	2296	2209	2889	2199	1573	2926	2971	2346	2194	1513	2272	2222	1946	2950	2260	2055	2317	2238	2831	2337	2039	2393	2510	2124	2161	2783	2606	1828	1979	2483	2509	2424	2295
225.088168174957_2.2862594	1950	2342	1684	1730	2214	2138	1721	2084	1759	1591	1677	2329	1963	2076	1780	2011	0	1998	2218	1982	1119	1796	1566	2066	2493	1567	1822	1769	1723	1510	1786	1136	1832	1731	1700	2239	1572	2357	1810	2069	1357	1361	1717	1643	1469	1855	1829	2090	1819
486.880651017627_0.27283332	11820	14644	14071	13828	13116	15602	13800	9560	13724	13049	8577	9519	8240	8516	7332	5155	4147	5281	3955	3488	7178	9590	7215	6729	9076	5207	4176	3867	5775	5041	10405	7425	6600	9371	8215	6065	7612	6410	6107	5548	11016	7960	10955	10131	8207	10534	9991	10445	9708
341.030446998974_4.1822596	0	266	0	0	270	282	283	301	256	339	1430	1322	1597	1405	1541	1846	1677	1691	1607	1560	1301	1304	1060	1429	966	944	1272	1378	1465	1268	763	983	786	680	760	986	1232	1269	1573	1270	1491	1040	1295	1235	954	1067	1243	1285	1237
295.067091708109_0.30401337	2602	2474	2524	2164	2690	2243	2056	2119	2146	2518	1876	2406	2718	2020	2293	2286	2456	2658	2660	2460	2559	2561	2035	2923	2984	2096	2702	2408	2343	1947	2393	2210	2056	1822	1675	1954	1702	1741	1909	1318	2267	1979	2792	2053	2648	2106	2167	2579	2014
887.692451710128_2.785387	1161	997	1332	1266	1684	1169	1397	1148	1155	1106	1401	1201	1152	1205	1267	1361	1075	1363	1045	1349	1067	1282	1015	1101	1558	963	1518	1186	1184	1199	1415	1165	1343	1158	1282	1555	1004	1112	1251	1163	1089	1238	1651	1632	1258	1360	1167	1251	1358
168.006538637211_2.4338849	3781	3814	4073	3644	4432	3576	3824	3599	3969	3935	3882	3289	4090	3929	4803	4293	3941	4581	3432	4332	3874	4308	3169	4142	4294	2782	5374	3769	4091	3911	4955	3778	3805	4065	4495	5066	4144	4204	4289	4019	3740	3907	3609	4764	3560	3260	4335	5099	4140
607.343023366599_7.683361	0	209	0	0	291	0	0	0	0	260	495	305	1352	624	1008	894	1224	554	574	1253	2914	1445	2028	2181	611	3616	591	881	1634	988	582	1911	681	398	470	609	1951	1533	2293	2157	639	577	856	677	585	675	613	670	672
929.232086784412_2.4809406	1090	1306	1237	810	1207	1276	1153	1026	1155	1429	1054	1023	1053	1166	1034	1433	601	979	885	1163	652	799	627	902	1439	701	1068	538	790	956	1088	737	864	1034	1163	1002	865	1043	917	1063	983	1037	936	1341	1157	933	955	1229	1256
421.114539499034_3.0378218	1020	1355	1475	1294	1103	1531	1159	872	1074	977	777	944	887	923	823	1246	893	1475	942	968	1310	883	1143	1041	1171	949	1063	1056	1244	1142	1254	956	1220	1680	1068	919	940	1103	1189	1316	1098	986	962	1004	1012	1212	1196	983	1320
233.066923002188_2.4846797	882	1502	1258	1129	1474	1125	1022	1604	1011	1345	1260	1391	1622	1262	1738	1389	1561	1446	1516	1887	842	1227	1306	1160	1317	746	771	421	1339	940	1522	1128	1191	1124	1381	1252	1138	1893	1016	1066	1337	1314	1246	1517	1649	1660	1549	1009	1505
429.160833261215_2.2314403	2642	2733	2797	2681	3233	2489	2072	2251	2468	2567	3198	3652	3047	2769	3447	2832	2579	3346	3437	2876	1646	2415	1662	2256	2847	1520	2051	2586	1961	2142	3159	1683	2417	2198	2199	3075	1824	2455	2304	2804	2353	2519	3108	2562	2205	2946	3017	3309	3309
507.171972955356_2.512895	1645	1603	1941	1545	1973	1573	1434	1565	1394	1618	1421	1423	1653	1765	1285	1295	1384	1555	1435	1841	1225	1413	1231	1396	1619	1339	1405	1776	693	1373	1844	1374	1924	1291	1464	1729	1485	1570	1382	1554	1219	1391	1580	1797	1397	1710	1206	1529	1539
556.287507003985_8.658027	238	261	0	0	225	201	0	281	0	0	1665	1805	2790	3043	1972	3253	2864	2607	3114	3506	2033	3183	1641	4632	3370	2017	2210	2474	2930	3520	1665	3918	2268	1330	1768	2202	2814	3236	2210	3167	2510	2913	2941	2079	2596	2161	2155	2176	2261
621.384654054416_6.9428062	0	233	211	0	241	330	0	281	308	210	1285	1440	1837	2146	2108	2010	1874	2091	2487	2781	1720	2271	2422	2290	1722	1615	1551	1475	2407	1750	2221	1979	1398	1463	1904	1836	2025	2411	2483	2030	1413	1883	1363	1307	1600	1876	1322	1384	1498
979.285099528278_2.6253624	2112	2776	2637	2247	3761	2239	2864	2007	2453	3104	2190	2136	2237	2865	2646	2819	1632	2699	2214	2694	1913	2069	1179	1809	2393	1255	2421	1659	2449	2284	2712	1581	1791	2530	2221	2336	2439	1838	2769	1823	2534	2223	1999	2164	2071	1739	1831	2439	2374
602.615206358034_0.31679615	665	875	958	528	830	682	808	940	987	815	1614	1307	1486	1616	1502	2253	2230	1754	1951	2288	3412	3140	2655	2116	1388	4871	1649	2313	3362	3058	3111	1904	2530	3165	3036	1642	4388	4110	3995	4130	1920	2136	1819	1946	1729	1533	2030	2387	2385
639.191763791902_2.8014495	1919	1845	1912	1609	1838	1858	1979	1790	1725	1629	2028	1491	1326	1909	1981	1661	1443	1580	1278	1853	2077	1532	1958	1752	1511	1919	1936	1674	1901	2025	1944	1640	2295	1812	2075	1922	2075	1678	2047	1693	2027	1984	1569	2084	1750	1573	1899	1687	1481
581.382028086571_7.3517704	658	698	920	428	648	1057	576	677	764	1075	3240	1283	6919	4460	7082	7531	8103	3432	4237	14213	18815	11111	16494	13683	3129	25981	6711	6924	22895	8472	2679	16202	2787	1944	2358	4350	18880	13142	14432	14555	6736	8346	6884	6154	5859	5982	5360	6396	5694
195.030199505941_2.0162783	1036	1667	1275	1450	1951	1225	1220	1173	1326	1587	1167	2467	1399	1621	1501	1678	1507	2132	1752	1427	1082	1533	1101	1267	1873	1014	1329	1452	1164	1287	1606	1359	1439	1893	1426	1496	1491	1770	1764	1515	1484	1188	1587	1778	1255	1464	1317	1755	1393
377.10878221152_1.538413	0	0	0	0	0	0	0	0	0	0	314	0	0	273	267	266	362	223	275	428	1875	636	1902	564	0	565	0	240	1999	349	481	1513	366	290	508	0	787	489	580	548	348	296	235	238	326	297	308	306	287
576.281826121134_5.227818	0	0	271	0	226	231	0	213	0	0	1416	1523	2491	2357	2021	2247	2403	2212	3895	2468	1687	2121	2068	2236	2029	2108	1411	1757	2516	2326	1414	1754	1276	1345	1547	1275	2792	2235	2149	2067	1812	1616	1478	1692	1775	1270	1530	1844	1340
432.598034055102_2.7027164	23445	18599	23933	21288	21072	18765	22421	17614	17380	21155	17516	20341	21556	21128	21668	22447	17149	19872	20775	19474	30868	22780	16443	20681	20760	35696	23609	14425	28068	14649	20329	24235	18420	19307	17439	18256	16467	14965	21224	15019	21448	15859	15785	22318	16661	16745	17602	20946	21595
387.230696559054_6.507083	746	536	636	0	792	510	594	552	361	207	2041	2165	2805	2724	2802	1680	1672	1779	1995	2602	2048	4020	3508	3242	3692	1209	1177	1722	1690	1409	7215	3996	6910	4824	6489	2214	2963	3036	2366	1863	2269	2444	3009	2526	2857	2097	2193	2918	2534
569.170677205027_2.2077863	1909	1519	1480	1493	1741	1302	2020	1886	1852	1678	1242	1434	1746	1513	1482	1419	0	1700	1268	1929	1018	1139	1229	1325	1686	1129	1924	0	1191	1103	2066	1235	1562	1741	1830	1233	1831	1237	1405	1633	1567	1627	1437	1575	1328	1395	1910	1707	1445
351.129523486612_2.7412393	1282	1480	1312	1114	1338	1063	1005	1078	1136	870	899	842	1222	1025	1275	1025	1061	1247	1072	1041	1485	1565	1382	1175	1139	1231	1111	1005	1060	1005	1157	1283	1243	1076	898	1109	1344	1399	1213	1591	1278	1127	1110	1401	1257	1634	1217	1271	1335
575.119394393192_2.63481	4081	3770	3674	3400	4959	3552	4739	4764	5118	4380	3804	3302	3620	3471	3671	3416	2912	3696	3625	3413	3623	3217	2565	2928	3832	3496	4002	4857	3440	3461	3856	3065	3128	4074	3583	4025	3213	3069	3390	2820	3609	3235	3080	3934	3241	4869	3649	3548	3979
521.08963236585_2.4835916	2748	2159	3449	2458	2735	2246	3088	2107	2210	2465	1524	1681	1928	2337	1877	1632	1379	2035	1612	2093	1387	1822	1104	1815	1678	1224	2332	998	1265	2002	1957	1642	2179	2154	1999	1717	1444	1875	2394	1683	2229	1834	1774	2202	1735	1770	2158	1997	1481
749.170588302814_2.6694217	1857	1921	1574	2016	1824	1837	1441	1363	1691	1472	1526	1778	1694	1517	1274	1713	1466	1781	1257	1568	1654	1325	1047	1326	1706	972	1677	1712	1204	1757	1712	1701	2129	1895	1503	1517	1462	1440	2019	1805	1901	1389	1660	1950	1452	1639	1699	1741	1261
725.395442004912_5.790276	532	337	279	0	274	240	289	524	413	251	1870	2232	3293	3983	2175	1951	2070	2604	2588	2508	2008	2962	2348	3311	4180	1420	1600	1434	1824	2052	2767	2450	2918	2175	2342	1913	2986	2346	2246	2575	2759	1958	2302	2558	1894	2155	2042	2012	2036
489.212245715099_3.603485	527	433	484	427	785	621	596	788	655	456	1084	1361	1579	1273	1761	1222	1068	1342	1373	1180	1087	1542	1109	1534	1132	1191	868	1182	1386	1334	1209	1010	1487	1160	1223	1012	1442	1677	1366	1248	1033	1087	1346	1013	1033	1367	1204	1291	1155
509.144371985204_3.8925018	381	279	301	318	387	442	299	209	298	566	1397	1509	1603	1507	1226	1462	1455	1500	1343	1731	1420	1297	1703	1515	1581	1303	1791	1387	1652	1125	1512	1373	1728	1084	1090	1354	1246	1484	1893	1679	1014	1018	1208	1097	923	1349	969	1142	1235
374.941209405642_6.277211	334	303	282	318	255	401	250	489	442	434	5399	6281	5473	4839	5948	3890	7278	5874	5984	9564	5411	3199	4241	13660	3343	4916	3408	4004	4736	7599	1988	3928	2596	1669	1987	3212	5381	5821	4580	6837	4812	3318	3854	4673	4180	4398	3595	3668	3551
521.382392596757_7.9184275	0	0	0	0	0	0	0	0	0	0	892	1549	2766	2672	1951	2992	2578	2631	2990	3583	1886	2279	1918	2286	2163	2155	1700	2289	2805	2567	926	2281	1534	956	999	1442	2274	2004	2058	2029	2000	2162	1961	1720	1523	1607	1724	1440	1639
759.658453717358_2.6329675	1049	882	1003	1194	1263	894	891	897	1150	943	1587	1237	1005	1113	1245	1460	1208	1624	1148	1244	1942	1651	1240	1378	1234	1659	1069	1433	1412	1444	1483	1553	1585	1072	1439	1321	1309	1453	1264	1115	1108	1139	1452	1064	1073	1126	1392	1408	1274
693.146340762996_2.5099237	1281	1778	1353	1327	1636	1444	1437	1413	1391	1533	1535	1412	1391	1515	1446	1545	1566	1250	1605	1302	1104	1428	1263	1256	1736	1184	1635	1280	1093	1212	1584	1215	1683	1504	1403	1508	1426	1249	1564	1253	1771	1767	1420	1645	1361	1210	1658	1329	1291
534.235997411266_5.466623	294	256	279	0	403	0	306	344	236	0	1566	1517	1444	2198	1992	2263	1955	1943	2967	2346	2251	2458	2860	2463	2377	2482	1211	1905	3040	2512	1110	2610	1547	1501	1446	2164	2396	2400	2674	2527	2326	1841	2180	1742	2192	1444	1886	1740	1929
489.084495104128_0.685521	499	596	534	821	645	584	495	622	621	682	911	1007	1521	1394	1465	1343	1406	1476	1646	1527	264	484	439	531	801	249	396	524	413	372	700	351	681	907	627	491	589	844	693	500	594	546	709	801	638	587	672	566	725
721.162988363789_2.7337139	15651	14702	17120	12628	15445	12784	16245	13393	12701	16303	10505	14256	13622	13331	13219	12493	10024	12777	13743	12891	14219	13493	13016	12899	14415	15850	16755	11024	13419	15265	14421	12853	13801	13692	13552	12128	13287	9877	13469	9849	14052	10836	13441	14396	12798	10451	11348	15025	14037
530.302249400022_5.8105917	0	0	0	0	217	201	228	0	0	317	335	321	524	573	495	2012	1975	2268	2326	2823	808	1063	1091	982	270	1755	1261	1738	1712	2292	361	1601	438	335	307	1256	1966	1624	1710	1560	1148	1053	950	1061	790	998	1139	1044	856
327.03221399917_0.31328982	1606	1374	1283	1099	1288	1744	1232	1390	1465	1273	1330	1348	1378	918	1084	1448	1430	1408	1394	1701	1045	1201	1092	793	1236	1106	1528	1206	1011	1525	1233	1106	938	974	1332	1477	965	1037	1200	1104	1355	1257	1322	1065	1323	1611	1101	1116	1068
547.15088443839_0.30467123	2980	4840	3614	2846	4062	3647	4082	4028	4179	3065	3157	4036	4576	3879	4370	4014	4401	4456	4603	4395	3091	3404	2692	3955	3812	2604	4273	4073	3692	4050	2761	3749	2687	2705	3063	4263	2247	3113	2096	2102	4030	3478	3793	3334	4445	3236	3388	3282	3517
458.371678451854_8.336901	0	0	0	0	0	0	0	0	0	0	727	1012	2338	2171	1094	2936	2251	2755	2596	3330	1909	1646	1325	1884	1875	1850	1636	2105	2378	1934	633	1835	907	425	864	1560	1877	2281	2726	2335	1649	1524	1824	1376	1134	1475	1326	1711	1323
640.135276235007_2.3904963	1482	1417	1451	1451	1343	1761	1938	1579	1489	1679	1687	2093	1865	2025	1878	1782	1387	1663	1798	1528	1283	1036	1307	1176	1754	1141	1442	1116	1372	1259	1248	929	1271	1442	1272	1511	1509	1188	1081	1308	1618	1392	1868	1340	1572	1158	1495	1266	1545
537.12579414012_2.8228052	1084	1080	1029	1301	1246	1069	931	817	1347	1190	1388	1498	1293	1178	1528	998	1380	982	1288	1426	1313	1237	1674	1733	1542	1290	1321	1502	1337	1363	1302	1465	1303	1038	1644	1710	1305	1337	1453	1388	1443	1364	1250	1363	1587	1432	1454	1335	1185
744.158405131347_2.5600965	1528	1505	1352	1311	1595	1512	1481	1515	1653	1345	1477	1425	1911	1319	1853	1519	2061	1630	1493	1463	1351	1222	1130	1364	1493	1289	1554	1412	1432	1419	1298	1371	1519	1906	1375	1932	1102	1824	1602	1262	1689	1667	1461	1428	1270	1001	1577	1413	1427
359.098115655813_2.518461	8779	8781	7501	8124	10185	6651	8015	7414	7546	7985	7452	8251	8765	7690	7497	7553	183178	7149	7897	7112	5397	6987	9080	6273	8971	8478	8529	195127	5371	7432	9601	6510	8323	8076	7259	8564	7104	7536	7995	6977	8251	7900	8184	8843	6644	7928	8053	10498	7196
471.202162217227_7.0174937	0	0	0	0	0	0	0	0	0	279	620	1311	8321	6348	6638	738	753	1750	1054	6942	1065	812	713	1171	726	1795	470	605	1002	881	1084	694	635	691	440	470	917	626	962	560	1191	985	1585	1106	1242	1303	1462	1335	1306
647.139163069998_3.455051	1673	1550	1446	1196	1714	1780	2062	1551	1789	2163	2044	1827	1698	1887	1914	2126	2302	2201	2289	2407	1512	1700	1364	1351	1377	1646	1653	2290	1809	2458	1542	1402	1311	1331	1425	1594	2462	1796	1896	2175	1898	2094	1661	1616	1703	2165	1559	2256	1602
794.193051647857_2.7158172	1171	1138	1539	1384	1136	1134	1093	1511	1317	1344	1055	900	1225	1006	1072	1012	1253	927	890	1215	1185	1549	1145	989	1033	1491	1103	1174	1343	1127	1036	954	1223	1116	1136	1032	1302	1178	1473	1211	1246	1090	1060	1007	1138	1511	1089	1103	1384
533.125140312759_2.4806242	4848	3285	5123	3960	3313	3235	5409	3748	3826	4651	2367	1614	1777	1845	1813	2157	2447	1260	1617	1663	2412	1888	1534	1684	2423	1698	3547	1386	2332	2261	2317	1977	1675	2778	2054	2288	2083	1667	2040	1981	2591	2124	1906	2995	1955	2174	2486	2369	2280
756.681797869572_2.352049	1278	1282	1191	1315	1621	941	917	1526	1244	1314	1634	1846	1640	2027	2027	1704	214	1671	1678	1639	1792	2814	2479	2103	1579	1976	1298	2239	1922	2177	2375	2385	2259	2513	1644	1332	2906	2648	2956	2181	1684	1994	2244	1710	1661	2184	1680	2229	1678
527.284753397166_4.139185	723	807	827	751	933	944	566	778	783	1083	2629	3145	3325	3351	3689	3547	2960	3494	3019	3828	2690	3495	3377	3152	2971	2071	2757	2419	4602	3440	3184	3028	3215	2462	2645	2624	3517	3150	2640	3148	2480	2995	2910	3477	3192	2857	2255	2562	3207
362.291130402323_4.7391167	607	422	310	317	686	518	536	297	571	420	902	1559	2650	2313	1804	2123	2543	2547	2625	3570	2351	2347	2958	3014	2222	2695	1590	2188	3610	2295	1646	2442	1572	1076	1267	1551	3446	3117	2703	2678	1777	2225	1663	1956	2286	1844	1570	2331	2105
507.207622651968_3.6467865	1632	2304	2143	1573	2423	1855	2066	1446	2171	2006	2374	2402	2792	2688	3107	3776	2458	2169	2951	2218	2745	3041	2002	2903	2848	2247	1801	2664	2569	2566	2445	2828	2722	2377	2445	2544	2870	3421	2495	2781	2831	2426	2467	2437	3244	2622	2718	2147	2454
535.363429076048_7.3500686	0	0	0	0	0	0	0	0	0	0	1127	1390	2200	1982	1828	2015	1928	2310	2430	2131	1049	1809	1529	1726	1776	1134	1496	1575	1622	1603	872	1241	1286	886	812	1571	1323	1558	1269	1515	1536	1518	1453	1296	1434	1114	1108	1077	1453
747.148012863771_2.6548617	1858	1461	1656	1752	1640	1859	1703	1819	1944	1452	1334	1167	1129	990	1235	1442	1660	1029	1012	1270	1202	1067	1043	1059	1285	1212	1605	1607	1066	1144	1197	1090	1067	1272	1170	1340	981	1019	1169	1246	1161	1372	1298	1197	1299	1566	1150	1244	1482
401.254912645907_6.6566925	255	358	224	0	235	0	214	243	281	0	1082	1454	1864	1774	1630	2428	1746	2258	1947	2095	2109	2586	1645	2028	1940	1211	1092	1679	2348	1977	1208	1685	1420	1180	1392	1242	2309	2199	1938	1795	1277	1728	1680	1569	1271	1429	1462	1398	1293
179.056374890757_0.5155515	1479	3099	1762	2023	2691	1729	1931	1735	2153	2150	2302	2748	2617	1551	1550	2673	2011	2868	2285	1881	2624	3421	3843	2543	2343	3342	2491	2902	3275	2701	2821	3592	2330	3024	2619	2658	3343	2282	2469	3796	2185	1936	2568	2166	2259	2723	2433	2392	3033
551.268985418925_3.2026172	844	1137	1318	938	1368	1132	1010	897	1012	1086	740	1142	998	1132	828	1050	1027	827	1001	1090	793	1229	965	1168	914	1049	1144	1419	859	805	1032	817	1228	847	786	938	1171	1575	1116	1098	1353	1104	962	1151	1070	1190	896	1069	1174
285.003682802464_3.6370153	1695	1979	1380	1538	2242	2214	1893	2569	2152	1686	5107	5278	4846	5315	5440	5330	5323	5366	6208	5956	4116	5000	5213	5274	4991	6676	5259	5752	7134	6164	3938	6063	4361	3174	4592	5784	7009	6636	5932	5007	5534	6434	5591	5074	4753	5236	5057	5290	4094
880.687972001757_2.67702	4478	5134	4533	5228	5547	4848	5219	5465	5222	5550	4678	4692	4266	4033	4197	3577	4187	4638	4457	4728	4126	4337	3925	3970	4729	4373	5035	4197	4492	4159	4539	4048	4167	4782	4472	5272	3853	4143	4497	4230	4192	3479	3787	4786	4591	4247	4983	4809	4743
419.098052700239_0.31290737	5655	6194	5759	5353	6056	6159	6490	6410	5449	5650	6713	6777	6544	7237	6488	7672	8952	7596	8259	7597	5941	6168	5905	5478	6402	6045	7254	8014	7821	7349	5735	6850	5971	4414	4639	7282	5206	5284	4486	5012	6736	6244	5915	6393	3950	6160	6634	6743	6369
860.195786235685_2.9656067	1943	2228	1741	1819	1631	2108	1811	1349	1681	1879	1063	833	876	1007	829	809	920	793	978	846	1118	978	985	1115	1011	1175	1137	1100	1048	1208	1039	974	1065	1212	941	1216	1438	928	1153	1069	1266	1213	968	1093	848	1206	1190	1317	1366
297.119076066892_1.0469445	447	342	356	281	435	364	310	206	222	269	4055	459	5317	1393	6777	5277	5313	1190	1728	6978	982	2965	3785	3099	435	974	996	1402	1935	2727	1388	2807	1030	838	970	382	1392	1423	1449	1325	1157	1270	1130	1393	924	875	1220	1175	1303
505.132573100706_3.207414	1237	946	1000	1220	1188	1440	1381	921	803	969	1078	1344	1777	1265	1089	1293	1124	1236	1145	1536	1621	1474	1392	1408	1145	1821	1242	1280	1192	1678	1324	1466	1387	1088	1390	1725	1629	1511	1400	1311	1479	1308	1160	1312	1275	1034	1000	1224	1035
146.046070898029_0.2987589	1604	2299	2004	1866	2077	1824	1633	1459	1842	2170	2022	1981	2221	1955	1877	1955	2315	2095	2511	1630	1529	1980	2196	2079	1730	2077	1796	2027	2227	1795	1655	2016	1343	1753	1632	2118	1932	1788	1371	1927	1839	1990	2231	2433	1664	1863	1576	2153	2085
609.317167513086_8.336495	0	0	0	0	0	0	0	0	0	0	647	909	1465	1423	938	1720	1246	1635	1533	1660	1079	900	833	1496	1065	814	1263	1388	1203	1318	538	988	589	475	498	774	969	1117	1093	1045	1178	1131	932	1138	911	1014	1127	950	1063
301.093033771193_1.8452164	458	701	522	576	750	684	376	555	728	509	750	813	906	1056	1649	1250	1256	1322	1078	1562	469	1618	528	2054	868	637	760	1126	653	1549	1139	613	1022	811	936	922	831	1035	1000	815	1356	1132	1173	971	965	1401	986	1124	1229
505.14017233761_0.3063265	1513	1834	1738	2026	1624	1506	1602	1296	1859	1411	1410	1482	1907	1544	1625	1274	1416	1369	1701	1126	1108	1691	1185	1443	1741	1058	1504	1536	1259	1529	1000	1566	1567	1368	1144	1908	1166	944	734	778	1594	1788	1618	1544	1270	1547	1551	1480	1703
847.186353886251_2.9323933	2084	2069	1925	2180	2214	2689	2229	2433	2877	2120	2439	2012	2112	1970	1884	2064	2193	2281	2314	2269	1908	1659	1954	1630	2451	1979	2530	1957	2014	1989	2076	2165	2117	3175	2296	2119	2271	2016	2218	2150	2332	2077	2412	3153	2183	2376	2004	2232	2314
511.253767132952_3.6830552	1287	1711	1137	1591	1724	1288	1404	1792	1401	1592	2232	2277	2087	2481	2534	1968	2932	2169	2882	2522	2021	2993	2272	2509	2075	2267	1961	2180	2482	2249	2806	2177	2408	2685	2044	2273	2772	2507	2752	2827	2045	2254	1795	2425	2105	2394	1767	2150	1620
159.02991740632_0.30683225	3487	7646	5762	6040	6075	6316	5306	4303	5675	5325	6003	7297	7090	7391	5423	4524	3469	4941	4210	4550	3861	5292	4950	6638	5636	3420	4207	3894	4388	1891	4881	5786	5260	5027	5370	5285	4212	4521	3824	4473	6107	5135	6079	4784	4700	5664	5277	5363	6863
303.033423863298_0.62074804	2010	1972	1734	1934	1753	1841	1847	1940	1804	1850	1899	2059	2324	1924	1685	2044	1942	2190	1881	2240	1102	1487	1470	1428	1924	1074	1776	1456	1148	1314	1713	1475	1690	1686	1810	2051	1837	1791	1809	2213	1854	1933	2410	1753	1932	2411	1751	1826	1967
473.128648472506_2.398283	1212	1578	1221	1533	1637	1545	1798	1313	1157	1389	1263	1338	1445	1272	1725	1357	1575	1395	1410	1105	1007	1168	978	1252	1485	887	1193	784	1238	1055	1099	922	1079	1205	1404	1354	1157	1003	1308	1153	1140	1361	1259	980	928	974	1210	1155	1364
437.161254035108_6.4697514	380	283	346	273	708	358	358	493	412	284	3842	3856	3511	5128	4127	4219	4884	4197	4498	4910	3384	4710	4003	3775	3309	3421	3089	3565	5128	3299	3660	4147	3900	2471	3003	3904	4792	5940	4413	4451	3478	2815	3029	3906	3024	4094	2887	3116	2919
174.041086449849_0.31378	1004	1528	1004	1226	1152	1157	1006	1110	1079	850	995	1422	1188	1025	1830	1320	1199	932	1331	1175	1210	1410	1208	1510	1296	1000	798	1122	1092	834	934	1275	1030	1043	1271	1331	1016	1323	851	1271	1460	1360	1046	978	1195	1280	1108	1167	1223
588.291086862882_5.4663486	0	0	0	0	0	203	0	0	0	0	865	868	939	1111	689	1050	1010	886	1310	1280	961	1373	1214	1699	1173	1701	546	690	1761	1036	691	1432	694	725	811	843	1701	1220	1336	1413	986	1098	972	950	766	845	737	956	909
819.191015483638_3.4625323	2232	2872	1989	2144	2818	2635	2698	2121	2581	2289	4007	4792	4140	3724	4132	3569	3515	3758	4215	5013	3689	4163	3886	4103	4195	4855	4377	4792	4872	4930	4987	4976	4963	3757	4931	4155	4698	4226	4592	4831	4511	4802	3679	4556	3686	3879	3761	3121	3540
417.140217930472_3.6433353	1339	2606	1905	2063	2585	2112	1626	1539	2238	2552	1959	2995	2068	2974	2462	2492	2443	2349	3021	2303	1869	2173	3331	2573	2472	2111	2146	2318	2308	2492	2415	2110	2234	2605	2528	2319	2973	2614	2364	2722	2548	2079	2545	2837	2178	2476	2117	2547	2177
635.436483597316_7.352112	319	0	0	0	243	230	0	212	0	0	588	221	1050	609	707	780	1425	384	527	1983	2507	1498	2133	1752	577	2798	1135	807	3137	1321	522	1866	370	220	634	488	2606	1719	1770	2154	1003	831	993	814	667	909	786	832	714
197.010031123101_0.31468207	803	1712	1329	1257	2169	1292	1400	1192	1262	1179	1944	1453	1704	1535	1690	1776	1800	1947	1711	1834	1441	2005	1691	1584	1564	1274	1500	1560	1740	2108	1299	1500	1718	1328	1362	2035	1817	1293	1235	1551	1710	1243	1868	1591	1578	1706	1675	1316	1927
588.141554983788_2.8181705	1818	1702	1634	1556	1939	1719	1603	1646	1589	1694	1405	1636	1995	1522	1633	1418	1438	1737	1452	1401	2029	2243	1737	1802	1730	1873	2110	1804	2383	1695	1960	1854	1930	1882	1917	2051	1724	1978	2139	1978	1738	2084	2037	2075	1479	1879	1479	1865	1694
266.968514470928_0.28976268	773	1657	521	1202	1347	1552	823	914	1352	1156	1982	1578	1997	1063	1206	2438	2129	2580	1579	1448	2180	1683	1726	1640	1409	1384	1261	1688	1650	1203	1593	1737	1037	1784	1999	1382	1080	1268	634	1348	1584	1383	1375	1832	1500	1721	1727	1684	1678
719.654220288337_2.991101	2193	1942	2130	2439	2421	2305	1913	2220	1975	3047	1843	1890	2139	1569	1797	1429	1903	1704	2153	2167	2036	1911	1585	1832	1825	2024	2309	2320	2354	2045	1717	1915	1588	1655	2022	2198	1856	1916	2038	1956	2050	2083	1836	2446	1869	2293	1498	1870	2130
521.274927522767_4.1472173	232	274	0	0	268	0	212	203	258	0	1272	1226	1943	1712	1341	1697	1627	2115	2048	1585	1074	1387	1311	1356	1475	1229	911	1265	1420	1432	1029	1613	1452	1212	1094	1279	1664	1617	1506	1586	1294	1093	1078	1259	1023	964	1122	1435	1118
1000.22385272786_3.0699475	2279	2479	1815	2242	2317	2620	2060	2109	2467	2690	1897	2301	1760	1660	2013	2349	2219	1800	1679	1655	2457	1891	1892	1999	1970	2112	2544	2004	1426	2387	2275	1470	1863	2241	2083	2302	2315	1651	1864	2259	1993	1864	1516	2296	2188	2315	2247	1841	1960
451.017901169217_0.29308107	5456	6194	4577	3092	6861	3877	3974	4631	6845	4626	7035	6849	7267	7163	6714	10660	9272	9675	9885	9803	8727	8428	9379	6954	7893	10222	8717	8624	9154	7378	7974	6341	6987	7003	8064	5458	5858	7361	6388	7434	6778	6395	8132	5946	6763	7203	8136	8238	9026
591.617684965723_2.3768966	1412	1538	1399	1371	1568	1260	1475	1876	1799	1627	1546	1545	1550	1501	1678	1752	1270	1961	1582	1532	1827	1777	1136	1793	1678	1618	1565	744	1313	1429	1931	1337	1441	1525	1462	1539	1566	1309	1639	1259	1932	1468	1549	1411	1603	1218	1509	1239	1416
133.051030306814_0.53157675	1006	1214	1214	1105	1688	998	731	1217	889	1125	1522	1399	1955	1454	2236	1933	2185	1853	2019	2495	1845	2226	2345	2834	1613	1956	1813	2849	1947	2560	1384	2100	1295	1173	1121	1277	1373	1459	1216	1202	1829	1443	1471	1743	2034	1670	1423	1615	1730
463.123958923445_2.8317127	1332	1164	1392	1281	1416	1391	1347	1279	1220	1569	1009	1293	1365	1047	1126	1291	1271	1035	1003	923	1461	1473	1706	1385	1125	1250	1117	1687	1526	1556	1197	1570	1327	1566	1352	1431	1224	1351	1542	1532	1370	1513	1666	1351	1251	1001	1177	1240	1394
542.249386203396_5.893947	213	0	0	0	0	0	0	0	0	0	1019	1093	1296	943	1183	943	1114	1151	1031	1014	1492	1484	1824	1426	1488	1248	969	1154	1122	1427	1278	1677	1377	1220	1537	966	1513	980	995	1117	915	1203	1067	777	869	1062	915	853	895
575.191389407958_3.6366918	687	849	481	639	1179	959	658	999	844	1005	2156	2725	2524	3553	3168	2418	2657	2754	3260	3096	1791	3302	1840	2149	2309	1769	1718	2411	2903	2381	2400	2140	2473	2016	2358	2348	3925	2967	3197	2618	2109	2093	2318	2001	2743	1901	1958	1816	1885
801.702849847616_2.5006568	868	945	1047	825	891	1095	857	1142	899	1047	965	833	809	859	1081	1103	1161	627	1100	1120	1672	1403	1453	1412	1293	1276	1320	1270	1333	1552	1321	1254	1279	1259	1279	1013	1203	1189	1107	1245	1168	1606	1260	1301	1407	1559	1102	1121	1531
639.301229257731_4.300803	468	470	429	462	722	540	512	515	389	697	2108	2151	2746	2999	3206	2868	2729	3104	3342	3154	2789	2542	2998	3096	2551	2425	1915	2540	2852	2605	2367	2329	2873	1899	2241	2672	2834	2963	3054	2445	2417	2476	2190	2126	2571	2500	2371	2302	1921
521.31138438034_6.626773	0	0	0	0	0	0	0	0	225	0	1956	2244	3742	4483	2642	4365	4742	5091	6052	4827	2888	3554	2722	3595	2676	3451	1911	2846	4025	3238	1809	3602	2031	1319	1415	2253	3782	3188	4135	2653	2399	2574	2304	2385	2067	2521	3287	2155	2705
511.145086265115_2.6413913	5820	6264	6296	6665	6311	5522	5743	5894	6345	5525	5397	4074	4493	4782	4832	4101	239617	4354	3693	4766	3470	3322	5791	3911	4545	3419	4896	247157	3876	4661	4745	4014	5230	4309	7435	4576	5902	4001	4974	260622	5160	5631	4878	5402	6474	5908	4537	4588	4702
355.160800907651_2.26768	1907	2672	2352	2587	2321	1706	1921	2031	2286	2081	1653	2405	2666	1858	2405	2155	2306	2293	2225	2236	1342	2022	2103	2404	2094	1381	2721	2549	1636	1482	2277	1884	1948	2316	1938	2178	1774	2679	2389	0	2327	1847	2639	2092	2099	2255	1877	2194	2735
289.067417094125_0.852639	1169	1354	1235	1547	2403	1031	1019	1035	1195	1261	710	1914	1072	1376	808	1136	912	1572	1118	827	573	755	564	777	1406	521	1065	769	560	570	1445	751	1594	1250	1215	1266	987	1075	1107	892	1786	1527	1934	1358	1322	1544	1618	1484	1381
403.139812199146_5.441694	0	0	0	0	0	0	0	0	0	0	608	693	849	922	1722	912	2868	1067	1225	6346	1291	4045	2282	808	1683	1247	843	860	1611	1644	1160	1012	1106	1161	867	1022	2566	1452	1078	1062	1408	1105	1186	1234	911	925	1060	1068	1090
744.152008051382_2.3918214	1689	1845	1888	1682	1774	1873	1432	1881	1894	1708	1756	2292	2024	1940	2153	1691	2061	2360	2020	2176	1548	1444	1547	1246	1723	1325	1888	1905	1432	1414	1675	1501	1795	1906	1432	1932	1320	1824	1603	1685	1642	2012	1503	1756	1982	1644	2282	1884	1675
419.155795168783_2.6469	7560	6994	8309	7299	8988	6971	7853	7272	6334	7849	6498	6122	7750	7914	6873	6832	6293	6370	6679	6997	5785	6224	5711	6365	6342	4781	6957	5876	7228	7123	8104	5958	6469	6445	7173	6447	7525	6079	7874	7192	7288	7111	5611	8560	5953	6078	6753	6718	6296
539.139585326675_2.8461483	3119	3228	2611	2468	2894	3047	4064	2704	2774	2958	2751	2551	2872	3167	2795	3035	2975	2418	2432	2738	3074	2859	2600	3189	3492	2893	3549	3344	3539	3945	3205	3784	2639	3072	2953	2844	3246	2591	2996	3122	3435	3239	2547	3666	2609	2730	2580	2897	2885
709.142292614491_2.3800569	1876	1494	1528	1574	1775	1949	1597	1757	1605	1628	1931	1905	2325	2318	2290	2008	1517	1995	1930	1942	1214	1555	1295	1603	2285	1241	1840	1079	1144	1824	1836	1240	1624	1402	1421	1866	1054	1378	1143	1339	1710	2067	2040	1564	1579	2037	2046	2050	1909
615.170497383775_3.1911907	3414	4359	3671	3751	4676	4883	4284	4543	4824	5244	4964	4770	5112	5573	5256	5194	5327	4158	4758	5698	5776	6096	5912	5790	5452	5034	6213	5182	6448	6346	6094	6033	5779	6308	4518	5460	6377	6663	6458	5861	5987	6233	5471	6036	4334	4550	5416	4544	4659
660.135517362901_2.3838546	899	1417	1073	819	1230	1177	841	1032	1495	1126	1229	1405	1161	1401	1334	1183	751	1333	1115	1183	1045	1190	1138	978	1224	1036	1189	848	1198	1023	1077	1071	986	1002	971	1149	962	1169	1201	920	1323	1154	1306	1322	1408	1074	1046	1215	1350
329.066559710192_3.9209712	326	525	539	351	530	427	344	611	444	359	2264	1575	2463	1591	1951	2087	1899	1729	1590	2200	1728	1725	1824	1815	1955	2157	2049	2251	1756	2090	1646	2506	1838	1607	1711	1698	2040	1919	1681	2110	2246	1696	2252	1597	1729	1754	1843	1552	1841
324.108851301752_4.118807	677	1032	759	750	1140	1082	840	800	573	869	1188	1432	1665	1304	1379	1176	1521	1671	1142	1006	1284	1301	1488	1597	1288	1047	1049	1443	1319	1324	1413	1114	1207	1044	1076	1311	1219	1505	1147	1336	1162	1441	1169	1180	1058	1029	1097	1224	984
697.167609844409_3.1355345	2530	3540	2719	2872	1616	2811	2795	2868	3160	3028	2563	2698	2661	2617	2404	2647	2790	2800	2692	2907	2520	2971	2204	3155	2823	2651	3279	3151	2667	2704	2532	2880	3063	2555	2512	2919	2690	2527	3252	3659	2597	2983	2847	2734	2007	2001	2771	2690	2862
535.202053426855_2.6876488	1785	1207	1717	1640	1502	948	1447	1260	1058	1393	1097	921	1223	1170	939	985	1063	911	860	1033	1384	1126	1178	869	1448	950	1139	1229	1226	1454	1235	1167	1229	1187	1358	1122	1800	1366	1531	842	1302	1368	1393	1326	968	1026	1055	1255	1127
341.305969558801_8.5236	776	912	803	728	1042	834	663	1463	1240	1311	3118	1378	7540	6053	3691	12054	12224	6130	8974	17613	13609	9300	12717	15772	3350	20090	9214	12513	21033	16111	3388	10840	3876	2199	2874	6340	17071	13977	13512	13107	8516	8798	6998	8524	8474	6201	7052	7796	5868
551.198114062253_2.5910594	1777	1426	1159	1718	1402	1182	1598	1446	1565	1607	1088	1142	951	1113	947	912	886	1069	1139	1014	960	1313	1120	1411	1216	1152	1240	1163	1162	1318	1400	1004	1138	1312	1227	978	1499	1445	1382	1093	1384	1267	1646	1352	1291	1134	1161	1198	1102
559.231941318576_4.090654	311	619	266	348	638	536	441	358	248	384	1441	1298	1788	1872	1226	1390	1063	1854	1559	1463	1359	1740	1039	1328	1560	1065	967	1419	2092	1650	1324	1576	1402	1088	1334	1508	1891	2066	1580	1302	1356	1400	1365	1208	1098	1553	1144	1033	1257
672.144162100412_2.327513	1478	1668	1309	1221	1869	1588	1064	1353	1329	1746	1361	1558	1668	1661	1977	1478	672	1729	2445	1552	1177	1357	1008	1146	1546	1131	1398	1056	980	1186	1066	1383	1276	966	1337	1427	1107	1441	1185	636	1590	1250	1657	1270	1720	1333	1814	1446	1523
949.259786440916_2.485251	2771	2908	2205	2434	3129	2760	2157	2352	2503	2563	2821	2621	2845	2652	3088	3368	1664	2672	2249	2619	1759	2463	1791	2490	3147	1397	3097	1868	1544	2094	3096	1422	2645	2884	2630	2645	2780	2269	2284	2238	2974	2811	2486	2470	2127	2933	2457	3354	2379
888.686958710792_2.677876	920	979	1135	897	977	964	936	1130	1048	1080	963	984	864	1049	976	1113	1044	1099	825	1015	1459	730	972	816	1111	877	1174	1049	946	919	883	863	1114	1010	996	969	837	761	1075	885	977	814	885	1012	783	1198	992	1031	1048
721.664541492739_2.8907216	5103	4917	5016	5535	5519	5906	5275	5288	5426	5761	4695	4873	4318	4009	1480	4707	4627	4078	2448	2116	4175	1625	4648	2162	2720	5059	5518	4338	3921	2667	4175	4157	4395	4742	4392	4397	4167	4614	4151	4798	4472	4783	2771	4230	4423	4680	4486	4888	4563
747.149002542431_2.5157244	2022	1909	2357	2316	2384	2138	2421	1890	2141	1452	1765	2119	2007	1997	2128	2264	1660	1575	2248	1826	1629	1439	1515	1608	1698	1583	2165	1838	1471	2127	2043	1253	1789	2298	1609	1800	1344	1376	1933	1771	2205	1443	1807	2153	1566	1767	1661	1996	1881
739.166514873232_3.3728154	879	1490	834	1080	1407	1054	910	1182	1367	1428	1721	1045	1260	1049	1399	1520	1483	1210	1306	1206	1229	1452	1269	1216	1548	1429	1283	1499	1191	1820	1286	1372	1305	1231	1938	1537	1469	1765	1431	1341	1557	1395	1260	1558	1081	1354	1202	1463	1370
563.105535171586_2.2729623	1848	2047	2168	1826	2296	1810	2442	2015	2463	1887	1743	2034	1873	1799	1664	1586	627	1952	2055	1778	1562	1646	1669	1768	2264	1354	1824	479	1409	1678	1613	1195	1598	1687	1658	1752	1372	1530	1299	726	1840	1686	1692	1733	1540	1492	2093	1586	1677
489.105219605866_2.6225455	1946	1507	2235	1499	1353	1362	1699	1422	1476	1770	1323	1469	1106	1056	1272	1138	1158	1094	1192	1349	1152	1160	964	1060	1526	1295	1610	1143	1175	1458	1629	951	1154	1336	1279	1120	1142	1223	1214	1451	1527	1499	1421	1393	1028	1065	1502	1478	1408
423.071828858118_3.810522	437	503	431	547	625	517	394	715	474	571	1354	1537	1663	1630	1468	1911	2159	1618	1371	1642	1873	1559	1816	2023	1514	1578	1400	2140	2065	1701	1184	1520	1725	1377	1165	1653	1712	1949	1728	1800	1820	1828	1467	1528	1818	1511	1589	1363	1332
515.116541262953_2.2084944	2334	2735	2472	2695	2573	2674	1921	2504	2656	2984	2478	2556	2390	2904	2392	2850	0	3194	2877	1867	1847	2350	1536	2212	2357	1366	2012	2768	2623	2129	2371	1847	2854	2224	2521	3064	2120	2379	2287	2089	2277	1998	2863	2545	2312	2031	2510	2419	2689
525.269171184619_3.851423	1044	701	627	608	837	807	610	744	782	950	2983	3228	4367	4097	4467	4234	3929	4554	3765	3745	3947	3689	4176	3992	3428	3115	3004	3460	4182	3335	3171	3477	3463	2725	3243	3452	4320	3974	3478	3585	3675	3655	2958	3203	2694	3415	2790	3000	2520
610.1116333256_0.31262052	835	661	750	776	841	611	845	382	837	814	1137	1202	1216	1066	1138	1688	1424	1431	1518	1232	1675	1592	1925	1427	1056	2359	1149	1434	1822	1325	1462	1476	1670	1597	1499	997	1692	1846	1987	1623	967	1298	1226	1114	1421	1558	1167	1392	1349
520.311876380755_4.1779346	382	387	224	279	481	472	486	267	390	397	1572	1887	2096	2642	2477	1925	2067	2060	2357	2360	1758	3199	2209	1748	2208	1685	1478	1681	2358	1964	1806	1927	1628	1565	1840	1347	2686	2171	2144	2147	1963	1836	1570	1803	1660	1631	1424	1310	1402
713.164492842551_2.5851276	3401	4167	5250	3767	3372	3425	3565	3646	3158	3058	3969	3224	4256	3979	3793	3130	3359	4086	2920	3666	4977	3789	3174	4252	3997	5233	3414	3215	3460	4109	3470	3305	3899	4422	3698	3320	2890	3486	3219	3783	3024	3041	3649	3507	3651	3582	3571	3362	4474
515.121465871511_0.31279382	1622	1706	1545	1584	2062	1183	2080	1437	1541	1488	1729	1611	1790	1488	1373	1865	1830	1791	1431	1683	2055	1659	1700	1761	1447	1634	1325	1784	1695	1575	1172	1795	1341	2033	1601	1254	1690	1459	1459	1283	1656	1841	1880	1619	1625	1635	1182	1489	1783
251.077234488246_0.3083206	1486	1587	1976	1978	2181	1819	1877	1652	1610	1817	1747	2267	1642	2237	1952	2026	2071	2314	2389	2031	1728	2517	2223	1870	1820	1946	2051	1792	1762	2371	1591	1937	1843	1780	1818	1700	1970	1800	1611	1385	2600	2089	1779	1933	1650	1874	2045	1968	2237
727.154728299349_2.865119	2335	2559	2847	2774	2382	2835	2873	2974	3324	2769	2488	2255	2141	2007	2169	2188	2787	1799	2043	2149	2686	2152	2219	2335	2189	2684	2979	3035	2255	2423	2016	2283	2395	2580	2337	2434	2259	2192	2392	2245	3314	2505	2818	2200	2372	2660	2327	2750	2246
375.129284446662_2.3646054	3202	3639	3011	3205	3800	3198	3289	3170	4263	4219	3269	5271	3850	4450	3601	3887	3410	4322	4103	3706	2480	2415	2405	2853	4372	1839	3383	3195	2128	3240	3495	2552	3661	4021	3787	3528	2973	3719	3513	3147	3448	3255	3302	3736	3157	3674	4774	3381	3216
602.158937246469_2.6843376	966	1034	1399	1253	1050	934	1037	1108	856	651	1831	1410	1071	1360	1116	1207	914	928	1091	1172	1435	1054	1098	977	1590	1081	1369	946	1406	1469	1548	960	877	1769	1018	1229	1296	1053	997	1546	1197	992	1024	1082	1050	1273	1419	1091	1258
241.014804170983_4.0696926	333	542	386	305	431	439	349	290	338	247	2385	2013	2044	2363	2786	2591	2532	2386	2279	2395	2204	2066	2197	2267	2065	2201	1471	2040	2117	2126	2023	2007	1380	1602	1673	1839	2176	2193	2214	2234	1715	1503	1788	2000	1426	2111	1784	1751	1789
985.235919950789_2.9901273	2464	3033	2746	3124	3169	3237	2678	2873	2705	2567	1761	2884	2427	1791	3088	2489	1747	3007	2541	1912	2727	1780	2260	2864	2052	2880	2827	2220	2482	2769	2732	2498	2439	2707	2986	2988	2845	2703	2646	3088	2003	3456	2863	2551	2755	2862	2652	3037	2816
602.387232837757_5.9951477	482	606	748	534	818	696	336	357	495	389	1832	2053	2717	3571	2535	2000	2286	2803	2551	3755	2219	2534	2049	2634	2604	1844	1923	2371	2425	1931	2319	2058	2457	1693	2142	1982	3375	2677	2451	2250	2191	2314	2177	2190	1974	2358	1688	1903	1731
572.291993148553_7.2722955	393	205	541	0	370	594	494	552	493	447	1366	1747	2421	2657	1835	2993	3298	3063	3208	3457	2655	2534	3081	2788	1939	2304	2082	2772	3494	2954	1577	3339	1962	1548	1511	2723	3792	3352	3219	2764	2252	2334	2024	1885	2301	2261	2210	1585	2028
151.013663450634_0.30285516	1408	2504	2440	2461	2511	2589	1865	1780	2239	2485	2650	2852	2630	2296	1676	1540	1126	1586	1544	1331	1528	1906	1977	2409	2228	1348	1253	1623	2190	1872	2079	2354	1779	1917	1892	1931	1569	1911	1488	1571	2179	1644	2038	2013	2206	2610	2200	2109	2243
465.119918744949_3.3296065	1026	1138	737	695	1411	1448	976	1242	1017	1028	1366	1368	1332	1389	1439	1092	1878	1350	1433	1252	1397	1387	1566	1426	1746	1368	1139	1737	1733	1406	1482	1659	1353	1323	1385	1453	1448	1859	1157	1226	1302	1683	1613	1135	1381	1542	1551	1327	1193
325.015410978092_0.54180324	1593	1786	1501	1519	1503	1586	1771	1505	1599	1621	1413	1721	1514	1777	1794	2020	1658	1685	1469	2222	1262	1414	1172	1424	1647	1032	1881	1484	1239	1299	1333	1289	1264	1506	1345	1470	1725	1487	1769	1453	1650	1658	2035	1764	2344	1764	1988	1656	1711
445.332334271415_7.7239695	0	0	0	0	0	0	0	0	0	0	1431	1726	2277	3088	2099	2029	2350	2426	2778	2952	1985	1955	1596	1988	1818	1517	1486	2233	2557	2030	981	2056	1164	979	1057	1882	2071	2053	1862	1643	1742	1715	1816	1889	1547	1774	1518	1263	1576
649.150308469209_2.404403	4053	3531	4303	4078	3989	4171	4741	3058	3684	3948	2766	3992	3370	3179	3173	2971	2585	3300	3265	2848	2670	2123	1722	2296	4500	2145	3174	2635	2299	2356	2641	2210	2294	2671	2498	3259	2443	2887	2547	2410	2748	2774	3010	2678	3367	2621	2022	3219	3106
605.353910780324_6.0614142	201	0	233	0	220	219	285	0	0	227	1082	1484	1619	1900	1468	1680	1957	2060	2435	2095	1597	1456	1757	1764	1587	1289	1466	1254	2129	1326	1166	1892	1671	1134	1258	1239	1622	1462	1506	1730	1514	1115	1018	1412	1361	1525	1273	1271	1093
195.030196389355_1.5405252	1187	1489	931	903	1442	985	836	1633	1105	786	1429	1524	1869	2026	2050	1772	1629	2142	1523	1608	631	1121	709	848	1654	628	1043	1208	901	1008	1173	889	920	914	1088	1290	846	1042	1048	1133	1430	1641	1857	1448	1457	1711	1907	1600	1451
373.077514989747_2.589899	1255	1286	1610	1184	1422	1342	1419	993	1336	1377	1079	1380	1534	1388	1692	1296	1165	1668	1299	1432	1096	1587	1030	1137	1775	778	1026	1723	1241	1344	1705	1082	1338	1784	1431	1473	1649	1613	1684	1230	1363	1325	1786	1614	1133	1487	1246	1590	1406
556.299251403981_5.5060945	367	218	0	0	307	0	249	262	236	236	1771	2474	2701	2548	2017	2633	1920	2512	2349	2659	3374	3498	3607	3863	3110	1853	1665	2209	2453	2808	1192	3338	1965	1713	1613	2843	3317	3323	3565	3552	2207	2690	2664	2424	2516	1899	2194	2389	2634
459.135040826115_0.6755723	721	1172	631	647	924	913	560	962	671	661	999	1012	1105	1413	1378	1056	994	1406	1376	1080	266	440	363	665	949	299	501	552	628	452	780	315	1049	822	879	709	811	742	989	588	928	595	666	731	749	852	702	744	691
491.373517325943_8.482566	0	0	0	0	0	0	0	0	0	0	693	1028	2334	2384	1081	2704	2418	2888	3229	3509	1628	1948	1939	2464	1629	2206	1636	2283	2339	2471	584	1796	1021	563	820	1846	2192	2353	2343	2147	1687	1517	1383	2053	1614	1949	1399	1606	1517
428.059590512757_6.482273	0	0	0	0	0	0	0	0	0	0	1061	991	1337	1179	933	1313	1010	2686	1422	1370	857	980	661	1077	977	895	2078	774	1061	871	617	684	665	577	576	766	785	1369	810	1054	703	924	967	989	821	674	975	852	801
355.045982171207_2.4669888	3121	2972	3380	2966	4328	2637	3532	3392	2862	4471	5949	5811	5902	6078	5030	5326	3699	5177	5954	4693	3332	3270	2758	3638	6175	2221	5496	2990	3939	3993	4879	3559	4688	6029	4750	5457	3645	4535	3761	3902	5644	5095	4457	4757	4112	4074	3697	4816	4442
565.049175563193_0.3089801	1735	1523	1361	1631	1535	1728	1997	1686	2122	1796	1212	1288	1449	1619	1698	1100	911	912	1030	1059	1186	1339	1311	1332	1530	762	792	906	991	973	959	1343	1254	1042	1194	933	1001	936	908	805	1175	1305	1156	1580	1162	1470	1276	1184	1409
599.306661916026_2.363504	2158	3581	1934	1910	3484	1852	1276	1214	1639	1660	2159	2180	2013	2049	2704	2011	0	2603	2274	2063	798	1948	927	1357	1989	688	2304	0	1007	1367	2050	661	2110	2236	2071	2057	2308	1925	1949	1614	2075	1990	1856	1985	1655	2550	2015	2471	1953
848.697166828136_2.8117602	2257	1932	1949	1916	1973	1833	1910	1969	2191	2670	1697	1812	1809	1571	1627	1884	1701	1657	2013	1820	1883	2105	1860	1953	1757	2966	1995	1875	2935	2222	2427	2378	1555	1878	1818	2162	1474	1699	2087	1440	1963	1680	2158	1991	1652	1861	1825	1947	2507
853.275318828268_2.6284993	2171	1838	1766	1374	1933	2067	1626	1039	1554	1909	1318	1512	1343	1739	1311	1378	999	1018	1279	1404	1113	1329	1111	1349	1499	812	1440	252	1494	1306	1746	1258	1639	1483	1368	1454	1253	2002	1871	1419	1682	1895	1865	1698	1572	1411	1463	1346	1299
285.040584347642_5.2779303	253	276	0	0	220	234	207	236	0	0	1587	892	1206	914	839	1163	1206	1251	1091	1314	718	971	673	953	976	843	710	931	858	1334	549	868	581	589	524	712	989	770	1053	933	843	726	668	711	680	807	640	754	928
771.173757425369_2.6063137	1099	1297	1248	1217	1397	1953	1539	1248	1317	1296	1563	1488	1322	1030	1219	1132	1620	1318	1092	1228	899	1205	1292	1088	1327	1138	1342	1529	1111	1510	1236	1281	1450	1286	1170	1675	1232	1634	1162	1738	1197	1427	1092	1653	1468	1659	1547	1411	1331
403.124334854457_3.0492198	2711	3304	3313	2421	3311	2398	2156	3036	2502	2719	2285	2736	2494	2562	2519	2120	1927	2286	3015	2422	2516	2042	2424	2415	2053	1801	2237	2447	2626	2057	2276	2137	2355	2131	3046	1991	2693	2518	2837	2478	2065	2153	2438	2473	2618	2840	2012	2284	1800
528.134956530007_2.4900568	11817	7706	12738	9152	9372	7244	11004	8063	8697	10420	6020	5339	6315	6249	5390	6399	4554	5747	5615	5163	3917	5477	3248	5490	6521	4006	8701	4158	4049	5935	6149	4679	5151	7029	6111	7773	4808	6541	6443	5279	8042	5579	6819	7747	6017	5580	6456	6891	6652
847.186178193349_2.4262645	874	1014	856	904	964	1137	812	1006	1221	746	1205	926	1201	1165	1377	774	1503	1073	928	1193	818	896	989	891	1242	966	868	1093	868	991	769	849	904	934	873	1386	958	949	877	1154	828	1054	1051	872	993	1260	1058	899	1020
723.713047551038_2.6344595	1709	2178	1745	1760	1682	1405	1872	1469	1362	1602	1379	2093	1873	1547	1836	2046	1024	1468	2173	1570	1229	1526	1286	1485	1413	1219	1965	1108	1083	1695	1497	1535	1668	2388	1889	1672	1798	1695	1740	1443	1967	1469	1596	1988	1736	1414	1879	1674	1537
367.050400567566_0.30550417	2618	3305	3149	3157	2813	3629	2785	2845	3204	3279	2916	3122	3295	3214	2987	1591	1553	1734	1570	1551	2790	3005	2476	2544	3008	1672	2147	2097	1995	2069	2457	2698	2705	3014	2129	2474	1928	2394	1970	2112	2395	2919	2445	2608	2898	3173	2781	2878	2446
416.603060705227_2.9299808	1125	1054	1320	1261	1020	1221	1091	1242	1065	1410	1148	975	1038	849	988	1062	1114	983	1078	979	1314	955	853	792	1306	1221	1243	824	1207	1392	1085	1038	1003	1189	1177	946	1017	1115	1202	1026	1176	1126	1114	920	881	1157	1368	1198	1197
543.278936274336_3.2418401	1442	1290	1066	1058	1820	1261	1177	1441	1155	1037	1707	1610	1351	1419	1575	1926	1241	1306	1568	1649	1557	1933	1618	1723	2016	1526	1854	1699	1981	1465	2121	1465	1646	1558	1371	1504	1596	1721	1501	1827	1744	1285	1858	1514	1669	1527	1521	1631	1490
435.073366694678_2.4965172	555	398	454	415	468	449	583	387	454	597	1067	1037	939	1224	1214	1392	868	1220	1128	1139	924	1265	1079	1134	1273	940	1432	803	1095	1681	1610	1157	1056	1234	1133	1422	1306	754	1243	1303	1344	931	1326	1169	1100	1114	1257	1237	1303
343.082278706776_4.04606	912	638	559	709	1157	857	575	945	695	970	2947	2971	2643	3256	2457	2967	3207	2556	2938	2831	2359	2722	3022	3096	2781	2948	3248	3012	3213	3657	3179	3222	3239	2679	2880	2969	3748	3524	2895	3182	2582	2826	2770	2437	2818	2718	3009	1873	2863
641.13925442928_2.375915	1227	1676	1584	1294	1485	1347	1193	1743	1313	1492	1342	1898	1475	1686	1541	2146	1764	1615	1581	1791	1162	1148	1162	1312	1879	1133	1656	1506	1101	1374	1746	1248	1293	1547	1120	1355	1078	1097	1001	1042	1792	1328	1596	1260	1517	1239	1633	1256	1451
175.024940201814_0.6281836	2060	2766	2132	1808	3407	2172	1952	1843	2478	2643	9947	2786	12614	11560	17269	16325	14624	10961	15687	16883	1341	4842	1160	1368	4007	6012	2305	2815	1589	1528	2872	5534	2147	2710	2995	2555	2245	2412	2804	2170	2776	3046	3140	2734	2031	3037	3335	3442	3194
345.09772142502_3.290564	1400	1181	992	870	1283	1304	1002	648	1312	1304	1607	1641	1771	1280	1347	1447	1434	1466	1495	1361	1185	1712	1383	1339	1443	1600	1743	1578	1598	1692	1529	1188	1418	1524	1824	1514	1805	2015	1562	1338	1529	1581	1599	1112	1490	1426	1439	1656	1367
880.184456973357_2.6837158	6188	6191	6246	7060	6038	6053	7008	6308	7778	6421	4009	4389	4370	4371	6161	6187	3976	4594	5962	5509	6152	5117	4828	4330	6498	5836	6390	5476	5092	5847	6203	6078	5725	6352	6022	6484	5712	4487	5438	5438	5759	6079	4413	6638	5887	4578	5958	6512	6275
355.285468906524_7.126084	254	269	0	0	303	457	226	388	300	462	1139	959	3229	2323	2026	4047	3840	1700	2670	4199	3177	3089	4368	4208	1643	4845	2383	2273	3739	2809	777	3235	812	560	761	1516	4521	3318	3892	3419	2529	2407	2086	2127	2392	1687	2618	2090	2181
173.045980460461_0.60846364	357	466	302	304	528	249	240	325	397	263	764	376	1065	369	1451	1144	983	607	984	992	696	576	507	526	526	416	399	416	454	416	373	518	476	443	565	416	365	386	529	509	361	408	420	564	428	452	383	386	447
315.108121834372_2.3198917	3539	3770	3075	3338	3729	4431	3109	3207	3104	3975	3228	4837	3645	4461	4139	3681	799	3852	4379	3489	2877	2955	3898	2845	3876	1934	3905	3924	2558	3330	4062	2324	3736	3145	2906	3353	3092	4126	3654	501	3966	3827	4092	4942	3170	3741	3691	3445	3621
587.139676126498_3.3191638	5647	5880	5114	4845	6763	6187	5106	4846	5080	5907	4622	5311	5475	5202	6089	5072	4393	4441	4904	4450	5238	5601	6178	5753	5666	5203	5305	5257	7470	5669	5923	6061	5423	6026	5366	4876	6689	6348	5527	5664	7112	5359	5483	5684	5752	4769	4922	5534	4426
269.08761707053_0.41535756	6632	5659	6009	6125	4396	5857	6787	6124	5740	6115	4502	3860	4315	4368	3966	4532	6311	4578	4600	6412	3871	2938	3394	3101	3521	3481	7112	5319	3904	5727	4282	3204	4966	4438	4813	6705	4943	5992	5974	4332	6500	7007	5836	6085	6237	5410	5819	6521	5156
142.05120308959_2.2503214	1387	1684	1554	1792	2132	1792	1015	1512	2103	1716	1751	1779	2157	2002	1473	1803	1551	1898	1391	1724	1311	1404	1037	1314	2310	1319	1978	1530	1417	1562	1615	1526	1603	1617	2236	1832	2024	1721	1498	1567	1833	1759	1881	1661	1879	1703	1404	1799	2038
691.207161488804_2.3245382	1044	1547	955	1158	1513	1189	988	1199	1174	1270	1265	1895	1786	1760	1473	1691	1582	1815	1963	1802	2090	1548	2887	1828	1557	3506	1293	2069	2375	1284	1686	2386	1319	1291	1783	1430	1388	1418	1439	1536	1210	1488	1310	1260	1523	1770	1403	1185	1350
471.105602016763_3.2307565	6796	6980	6263	7281	6692	5785	6337	5907	6566	6334	3029	3245	3262	3406	4194	3919	2954	3216	2966	3364	4228	3365	3146	2977	4139	3722	4231	3352	4474	4720	4675	4055	4333	3833	3708	3430	4258	3951	3758	4811	4852	4719	4517	4495	3759	3178	3645	3844	4187
411.069715051408_6.4850054	0	0	0	0	0	200	247	0	0	0	2391	1868	2482	2292	2288	2302	3139	4999	2685	2355	1464	1862	1555	1746	1636	1715	3873	1423	2041	1424	1304	1755	1348	957	945	1552	1625	1665	1201	1777	1827	1658	1706	1682	1694	1872	1445	1672	1130
569.272458342249_5.974819	290	207	0	209	360	0	200	0	0	0	1197	1259	1836	1986	1287	1098	730	1102	1169	1130	3716	3827	4022	4404	3501	879	1458	1216	703	878	1980	4023	2041	1305	1775	1448	1735	2342	1846	1851	2180	2270	2109	1964	2061	1645	1678	2063	1784
806.223652189003_2.4413404	1371	1218	1084	1170	1495	1153	1019	884	1291	1287	944	1214	1148	1145	1101	1033	1235	786	1091	1259	1412	1106	1317	1276	1693	1340	999	340	972	1243	1214	1064	896	1124	1026	945	1318	1156	1336	1302	1280	1337	1335	1072	1130	1476	1493	1187	1015
205.014551709539_2.9477866	696	1093	1018	813	1317	1047	933	1001	860	993	1559	1834	1257	1823	1566	1887	2076	1729	2071	1865	1264	1667	1780	1890	2052	1618	2290	1485	2661	1851	2381	1678	1831	1656	1736	1646	1654	2220	2061	2527	1955	1640	1794	1344	1756	2064	1788	1793	1943
525.212340843114_6.3069315	0	0	0	0	290	0	0	0	0	0	721	991	1211	1210	984	928	1417	964	2323	1521	789	1371	1596	783	535	738	1554	823	1045	1131	901	698	600	1048	1364	1037	1402	952	997	844	1135	765	923	913	876	1160	936	1029	867
331.067318886404_0.41832384	1242	1768	1459	1799	1811	1714	1940	1572	1719	1725	1808	1696	2284	2407	2112	2716	2476	2330	2647	3126	5416	5037	7341	5338	2165	6858	2200	3240	7067	3806	2209	6709	2555	1449	3643	1842	2941	2289	3052	2779	2382	2623	2240	2755	2169	3197	2396	2826	2755
579.121458532784_3.015561	2651	2623	2475	2467	2211	2126	2440	2205	2303	2352	2132	1161	1456	1202	1275	1274	1470	1322	1106	1159	1594	1528	1272	1146	1637	1657	1827	1487	1373	1670	1355	1476	1548	1315	1483	1369	1335	1291	1501	1240	1660	1575	1581	1306	1686	1352	1437	1812	1802
713.395721615743_6.0632815	200	0	0	0	248	0	0	0	234	0	441	646	1039	1322	1018	1136	1549	1173	1286	1274	994	1362	1214	1178	956	973	895	1083	1501	1156	941	1432	1137	817	961	738	1257	1262	1209	1210	784	846	847	969	814	1017	804	816	602
551.160737098887_2.2975285	3066	2928	3504	3665	2749	2624	3300	2788	2974	2919	2554	2993	2950	2985	2350	3227	3110	2516	2903	3013	2253	2749	2296	2303	2699	1818	2969	2536	2212	2761	2290	2193	2525	2756	2828	2731	1939	2200	2605	2194	3228	2637	2834	2877	2385	2447	2767	3180	2327
517.352891397199_7.321688	0	0	0	0	0	0	0	0	204	0	769	1106	1258	1340	1011	1295	1084	1490	1515	1471	1273	990	922	1118	1107	746	668	1013	1362	1041	1021	926	912	450	658	1057	1023	1097	1192	982	694	732	912	1033	900	859	963	756	852
551.121328345973_3.3570783	942	1552	1022	983	1367	1349	1050	895	1275	1499	1563	1381	1713	1586	1700	1677	1263	1625	2044	1555	1443	1603	1730	1781	1638	1346	1227	1820	1708	1575	1738	1465	1973	1591	1524	1385	1540	1592	1489	1866	1611	1511	1639	1522	1463	1614	1884	1733	1495
751.157653995356_2.6407402	1974	1631	1834	1749	1514	1593	1825	1278	1669	1445	2012	1617	1757	1711	1540	1619	1126	1847	1731	1669	1230	1360	1016	1613	1340	1127	1726	1457	1186	1263	1785	1353	1299	1502	1807	2063	1229	1465	1783	1243	1811	1552	1909	1354	1514	1838	1317	1451	1746
639.276205398235_7.270328	231	0	202	0	312	222	235	255	280	249	495	623	932	978	580	846	1053	1033	1354	1072	902	968	1144	1001	688	888	888	988	1497	987	443	1155	562	718	592	1078	1177	1618	842	1367	853	946	806	852	970	697	942	679	899
723.156335655487_2.468336	1549	1869	1867	2131	1663	2473	2274	2591	2333	2505	1737	1870	2043	2182	2321	2613	1772	2296	2242	2341	1931	1792	1811	1758	1897	1792	2069	1760	1663	1815	2332	1632	1860	2145	2157	2136	1836	2101	2064	2405	1787	2150	1816	1726	1779	2284	2181	2232	1814
917.189884584944_2.9894629	1584	1318	2199	1695	1404	1824	1595	1465	1391	1493	667	532	969	627	683	635	585	564	522	673	835	770	784	713	747	828	1228	891	981	942	959	748	822	790	1015	911	797	829	888	823	988	810	979	937	671	702	895	926	932
303.008571399221_5.4996696	205	357	442	298	415	222	0	424	386	295	1975	1638	2225	2139	1961	2154	2543	2734	2570	2932	1533	1599	2165	1955	1980	1736	1757	2373	2311	2668	1117	1527	1482	1098	1329	1924	2207	2042	1967	2092	1566	1650	1447	1476	1563	1969	1381	1586	1651
477.143751112856_0.3011984	2119	2594	3206	2839	3445	2435	3378	2220	2813	2395	2516	3206	2867	2970	3358	3655	3180	3417	3285	3457	2593	2316	2313	3610	3229	2888	2720	3264	2126	2856	2359	2388	2419	2623	2265	2087	2054	3076	1806	1618	2807	2384	2348	3122	2150	2951	2661	2511	2461
230.103677762843_2.381877	1909	2460	2079	2097	3044	543	2562	2352	1681	2488	1607	1980	2024	1969	2470	2180	586	2542	1928	1860	1175	1641	411	1963	2323	1147	1949	526	1081	1059	2081	1965	1867	2408	1616	2076	2107	1425	1692	600	1968	1884	1698	2223	1533	1610	1706	1972	1970
519.054768565369_2.414685	2427	2467	2638	2903	2474	3055	3115	2268	2385	2680	2100	2694	2446	2970	2529	2711	2099	2606	3012	2504	1593	1670	1406	1613	2092	1499	2275	1683	1764	2117	2688	1864	2151	2651	2073	2361	1911	2263	2209	1923	2759	2229	2479	2365	1933	1799	2057	2416	2493
645.278413715409_8.033572	0	0	0	0	0	0	0	0	0	0	816	1010	1174	1423	907	1311	1382	1307	1466	1694	1118	1117	933	1045	1010	1189	1169	1339	1189	1118	523	1022	586	528	665	1033	1159	1365	1061	1006	1053	1014	962	962	845	986	796	1055	824
689.190005761008_0.3016905	798	1451	1106	2032	1467	1290	1584	1560	1483	1322	1581	1782	1638	1527	1229	1976	1697	2370	2213	1517	1291	1426	1811	1441	1257	1395	1759	1381	1703	1645	865	1302	997	1127	869	1538	795	1379	1065	815	1516	1586	1676	1343	1352	1076	1278	1309	1404
871.186127369649_2.9896212	2777	2317	1588	2235	2172	2091	2877	1583	2289	2774	1987	1645	1641	1587	1735	1603	1686	1554	1412	1862	1956	1774	1811	1693	1498	1996	1924	1749	1718	2056	2166	1834	2017	1934	2070	1920	1786	1519	1741	1637	1937	1761	2190	1720	1889	1988	1898	2180	1522
868.692349182147_2.9481413	1462	1384	1665	1655	1343	1302	1344	1442	1230	1301	640	868	607	695	808	615	918	658	826	581	762	938	658	809	961	782	916	947	851	1071	927	668	911	776	1028	764	859	992	869	774	931	851	874	863	728	785	854	836	1121
636.302823104731_4.598688	227	202	0	0	222	287	247	215	210	385	739	903	1118	963	979	1341	1245	897	1584	1518	702	1146	834	1173	990	913	670	1089	1403	1276	890	1042	894	828	920	792	1330	1060	885	917	915	824	1058	902	884	1022	1176	994	888
881.190605932924_0.313617	589	560	600	524	531	687	762	587	633	581	997	666	871	999	1009	1306	1527	971	1168	1031	2017	1442	2009	1286	895	3668	824	1184	1545	1653	3406	1304	2176	2061	2241	926	5484	3528	4921	4514	1124	1365	1010	1327	1202	922	1172	1403	1229
521.12908937833_3.7267523	595	388	339	299	375	286	492	451	443	400	583	885	884	960	687	751	636	613	833	1027	807	884	1027	730	1583	737	814	894	1144	1076	796	819	705	768	726	1115	876	1006	878	797	1085	732	784	844	999	926	775	791	815
447.332409279685_4.505397	390	587	521	0	653	305	264	479	472	364	2515	4000	5561	6116	5085	4528	4356	4991	7708	5673	4583	5283	6063	6208	4774	7183	5022	3947	6558	6856	4017	5668	5227	3167	3732	4122	6153	6215	5707	5307	4088	4156	3946	4965	3662	3455	3351	3575	3392
509.144539683254_4.144847	314	354	0	277	230	276	212	302	435	269	1393	1110	1295	1369	1385	1242	1459	1331	1521	1405	831	936	1129	1582	992	1154	1143	1051	1282	1097	1022	1253	950	976	921	1133	1535	1278	1259	1173	1323	1387	1166	1079	927	1241	1197	1165	1092
428.013678108829_0.6137722	1292	1553	1362	1699	1632	1736	1142	1182	1454	1636	1724	1731	2292	2238	2437	2549	2304	2765	2034	2776	523	778	523	808	1447	303	684	878	596	605	1650	475	1260	1313	1701	1190	1443	1339	1071	1113	1014	1051	1345	1240	1204	1074	1086	1384	1043
475.181299884138_3.2317502	1874	2359	2083	1951	2185	2354	2068	1910	2147	1812	1716	2010	1825	2153	1663	2132	2251	1690	2009	1835	2135	1913	2580	1931	2184	2216	2068	2203	2771	1829	2047	2025	2377	1518	1699	1729	2137	2013	2332	2033	1833	2026	2409	1822	1799	2516	1843	1990	1813
663.134244556564_3.4734614	1425	1421	1091	1118	1676	1228	1789	1379	1787	1450	1532	1096	1771	1766	1200	2237	1745	2064	1467	2111	1073	1290	836	1143	1049	1390	1412	1505	1308	2061	1064	1178	1140	1085	1169	1020	1928	1788	1480	1339	1672	1214	1661	1186	1516	1309	1299	1508	1220
461.165641762876_2.477793	2172	2795	2212	2613	2373	2401	2312	2676	2351	1868	2049	2332	1998	2216	1890	2105	1964	1712	1984	1715	2019	1999	1442	2190	2273	1594	2414	2306	1667	2053	2320	1955	2128	1897	2025	2345	1727	2180	2532	1954	1762	2351	2000	2042	2610	1837	2014	2028	1982
509.126977661669_0.30268592	1342	1471	1320	1940	1356	1235	1154	1500	1378	1206	1885	1680	1339	1515	1580	1684	1686	2226	1718	1550	1923	1706	1239	1530	1737	1618	1617	1751	2108	1932	1182	1992	961	1249	932	1511	1064	1310	838	1295	1932	1620	1758	1672	1249	1382	1433	1354	1562
627.132682176885_2.3588428	1065	1139	919	1053	1043	1307	1014	2310	1855	795	1123	1063	1073	1002	1133	924	942	1020	645	1192	797	876	967	952	1178	848	1045	923	714	955	1107	924	1110	1035	1020	1581	1240	979	925	955	784	1085	970	972	1184	1048	1097	1171	1275
519.110268862979_2.3850276	1710	1580	1816	1807	1967	1751	2385	1409	1959	2213	1477	1717	1140	1228	1440	1545	1037	1010	1634	1220	924	778	1063	840	1364	793	1354	1243	986	1069	1112	682	997	1523	1662	1413	753	954	958	935	1035	1111	1154	1396	1196	1086	1109	1459	1223
503.118484859214_2.2974505	1230	1612	839	916	1679	1039	679	1376	1507	1006	1567	1841	1703	1839	1560	1932	0	1632	1957	1679	925	1320	718	1248	1521	877	1299	0	1266	1396	1488	984	1288	1375	1119	1444	1470	1594	1733	895	1366	1910	1429	1354	1317	1403	1658	1288	1447
532.130094246758_2.2506275	2518	4054	2649	2511	4758	2694	2059	2471	2901	2741	2151	4709	3218	3042	3072	3245	3012	5048	3580	3601	1033	2223	651	1932	4160	985	1920	0	1703	1800	2851	1459	2912	2241	3698	4428	2278	3084	2225	462	2885	1888	3160	2519	2814	2717	2890	2516	2791
579.623633187773_2.949848	1317	1217	1234	1530	983	1079	1344	1092	1257	1404	738	878	758	735	745	776	616	830	831	681	961	953	1059	930	676	1018	857	848	812	751	813	899	900	1329	925	776	715	683	788	700	791	694	763	736	767	759	978	780	647
485.121618854616_3.0994332	4552	5109	5739	4737	5035	3935	4801	4190	4911	3771	2262	1957	2190	1885	2764	2423	1903	2035	2179	1985	3140	2482	2117	2132	2887	2358	4202	2438	3278	3130	3483	2464	2277	2358	2347	2473	2883	2334	3286	2516	2962	2027	2430	2723	2297	2577	2864	2675	2593
507.272681388506_7.2899218	271	248	348	0	324	0	0	0	0	0	1306	1118	1707	1860	1186	986	986	1124	1369	1716	2467	3343	3079	3618	3381	717	1078	1171	885	1042	1324	2665	1955	1496	1280	1413	1573	1818	1491	1732	1732	2235	1896	1902	2013	1440	1557	1857	1737
545.405283523416_7.3526063	218	0	256	0	240	455	0	334	228	330	618	395	1346	871	1702	1565	1659	647	556	2296	4006	2629	3689	3064	551	4692	1485	1324	4622	1750	656	3147	438	602	540	990	3754	2461	2921	3522	1338	1110	1279	1330	1308	1407	1299	1256	979
674.149825179465_2.3608236	1046	1080	1035	955	1452	1141	1154	1074	930	1144	1131	1081	1191	1060	1011	1233	838	1015	1147	953	700	1054	1317	856	1230	875	1259	970	954	816	1142	1009	910	1048	1199	1185	827	973	964	1036	1059	942	1031	1194	1042	1053	1332	994	1339
595.617399494058_2.6926346	1703	1440	1410	1610	1350	1416	1915	1340	1374	1602	1005	773	1083	858	1182	1085	842	1020	1092	1069	1157	908	846	1140	961	1164	1861	1060	1126	1124	1150	1119	932	1140	1077	1125	1014	868	998	945	1220	1114	1052	1010	984	922	1058	1356	909
347.098486318106_1.7523319	2049	2829	1800	2029	2796	1946	1830	2236	2160	1927	2771	2925	3347	3348	2392	2928	3407	3291	4203	2394	1050	2087	1287	2021	2915	1048	2193	2064	1291	2086	2144	1328	1948	1784	1786	1953	1584	1830	1514	1839	1859	1981	2179	2246	2550	2701	2363	2580	2350
785.158233684603_2.4191499	1284	1015	1512	1478	1516	1144	1591	1264	1263	1347	1136	1208	1145	1409	1117	1185	643	979	1009	1111	1098	1058	1249	1227	1179	1071	1572	719	963	1174	1247	1003	1071	1264	1022	859	879	1210	1058	1099	1500	1415	1298	1253	1235	1352	1369	1076	1049
883.416284090628_4.95439	260	0	205	0	284	423	0	312	353	0	1042	1088	1150	1465	1409	1486	1484	1354	1229	1297	1132	1279	1295	1400	1046	994	1047	1161	1203	1345	1044	1258	1495	1281	936	941	1389	1312	1208	1235	1271	981	996	1033	878	971	1158	1031	830
248.977831949431_0.4478519	1527	1957	1976	1864	2897	2640	1755	1384	1758	1527	2177	3575	2922	2292	3259	3126	2804	3143	3865	2959	2394	5272	6189	5057	2315	0	3579	3928	5626	3508	2268	4647	2055	1977	2930	1881	2118	1925	1985	2932	2533	2626	2794	3035	2416	2570	2515	2582	3483
295.061068308734_4.170526	316	481	470	323	533	678	367	474	335	300	2636	2449	2347	2682	2321	2576	2318	2463	2574	2731	2585	2886	2486	2909	2815	2780	1956	2886	3091	2385	2105	2280	2123	2020	1732	2425	2722	2457	2806	2100	1993	1966	2316	2529	2087	1825	1789	1935	1871
471.349080950244_7.613621	0	220	0	0	284	228	0	0	0	0	1416	1916	2726	3051	1823	3372	2777	3099	2951	3181	2185	2466	1866	2241	2294	1758	1778	2449	3038	2628	1163	1646	1551	973	1141	1775	2180	2259	2845	2691	1610	1722	2062	1905	1688	1670	1668	1379	1584
858.202746832634_2.8425133	6800	7267	6759	6446	7460	6748	7192	7289	7003	7313	6461	6605	5503	5600	5831	7162	6115	6111	5542	5880	7271	6157	6786	5910	6548	7387	7397	6819	6724	6362	6506	7147	1670	7051	6324	6597	7423	6489	1646	7429	4182	5964	6419	6960	6744	6183	6928	6617	6406
643.238258753909_3.715496	595	871	751	676	1232	818	772	868	631	692	3083	3031	3040	3429	3333	3766	3217	3041	3339	3384	3159	3609	2971	3529	3221	2747	3112	3202	3375	3337	3171	3468	3398	3015	3505	3110	3548	4074	5232	3273	3472	3033	3618	3209	2425	2647	2934	2988	3153
789.207134669219_2.5266466	3930	3294	4356	4083	3853	3371	3877	3411	3319	3500	3423	3279	3249	4101	3572	3183	2112	3314	3462	3156	2227	2559	1783	2584	3668	1910	2979	2283	2279	2755	3671	2296	3607	3338	3427	3535	3104	3198	2873	2697	3419	3158	3322	3748	3169	3296	4427	3603	3713
467.1193772104_2.2506607	2415	2813	2218	2810	2528	1354	2687	2762	3357	2913	2274	3278	3282	3336	2872	2881	509	3306	3677	2998	1787	2334	1202	2905	2969	2122	2190	257	1934	2401	2567	2512	2248	2366	2590	2269	2371	2691	2543	1087	2387	2532	2658	2443	2358	1595	2255	2480	2503
888.184748984585_2.3762493	1206	1437	1189	1611	1408	1328	1205	1743	1526	1376	1532	1389	1454	1435	1739	1499	850	1423	1455	1640	1236	1115	1037	1136	1308	1063	1641	1187	1235	1121	1281	1219	1160	1299	1178	1443	1235	1230	1251	886	1227	1568	1079	1272	1405	1396	1247	1416	1605
579.324007706208_6.2590923	282	0	0	329	270	291	0	309	233	0	2155	2217	2410	2487	2301	2372	2300	2684	2771	2629	2158	2715	2835	2799	2653	2238	1770	2002	2663	2257	1998	2445	2105	2201	1941	2501	2704	2747	2528	2437	2342	1786	1724	1867	1888	2064	1951	1621	1827
807.239901888564_0.30351305	1108	1427	1189	1091	1303	1285	1069	1149	1482	1411	1235	1398	1490	1459	1445	1240	1078	1138	1256	1257	1519	1331	1282	1199	1284	1388	1169	1376	1592	1407	1098	1444	1244	1000	1002	1635	1034	1652	1027	1157	1037	1398	1634	1340	1328	1358	1120	1422	1304
583.380290865788_7.3497124	324	301	218	302	454	395	288	398	374	337	1491	712	2546	1631	2781	2774	3304	911	1241	4744	7846	3922	7167	5384	1367	8897	2223	2412	7900	2942	1168	6373	804	853	991	1406	6703	4878	5765	6294	2967	2777	2544	2258	2064	2161	2140	2197	2328
450.084697194281_2.8146243	5301	5512	4975	5713	4844	5403	4194	4786	5261	4924	3544	3703	3297	2715	3510	3629	3739	3626	2395	2763	3659	2542	3417	3630	4220	4282	4259	4219	3234	3313	3417	2858	3919	3669	3348	3934	2789	4266	4623	4007	3933	4702	3855	3195	3759	4340	3779	3724	4268
441.083635190237_2.9597957	1394	1460	1196	1458	1240	1422	1212	1052	1475	1620	1574	1549	1361	1332	1448	1430	1155	1474	1539	1379	1644	1230	1390	1307	1580	1265	1492	1144	1815	1390	1286	1407	1488	1366	1264	1527	1293	1243	1101	1477	1484	1417	1294	1494	1258	1057	1572	1242	1615
377.033696605138_0.4583931	631	1291	922	859	1475	951	900	973	1040	979	1010	1226	1507	1347	1395	1331	1033	1340	1516	961	607	747	824	707	1364	438	1080	1165	843	631	1323	869	983	952	871	840	964	1006	862	835	1392	919	1033	1064	1301	1128	1055	1109	1252
781.200546766092_0.30219308	1668	4656	3351	3372	3539	3506	3383	2440	3583	3491	3788	3485	4014	3502	2709	3401	2640	3377	3297	3142	1993	2596	3338	2988	3799	2253	3104	3971	3854	3730	2006	4013	2072	2549	2295	3798	1838	3137	1664	2054	3977	3404	4108	4021	3359	3746	3155	3710	3395
363.072931070535_2.3639724	1116	1025	942	1253	1364	997	986	1147	1375	1301	1225	1631	1207	1328	1256	1204	437	1215	1517	1252	706	966	816	653	1814	613	939	303	1096	839	1387	679	973	1100	799	1307	614	1204	718	514	1359	1504	1113	990	1227	1151	1250	1029	1079
307.009653296169_2.4806035	926	1358	1161	1153	782	933	860	870	812	985	1434	1275	1345	1315	1895	1249	1001	1430	1917	1286	1275	959	1252	1384	1213	779	1472	951	1028	1103	1310	828	1353	1469	1577	1300	1400	1101	1342	1372	1477	1629	1143	1346	1351	1270	1194	1039	1238
311.061898705574_0.3043467	1138	1755	1545	1536	1460	1273	1387	1398	1667	1190	1151	1493	1398	1219	1521	1274	1331	1461	1400	1318	1322	1291	987	1414	1287	875	1395	977	1290	1153	954	1131	981	906	947	1346	986	990	752	898	1526	1220	1205	1458	1481	1157	1330	1554	1191
461.072192812711_3.1971562	910	882	1088	1621	979	1551	1212	1053	923	1062	2015	1550	902	1508	2528	1065	955	910	914	715	1225	949	1164	1672	737	1113	1116	984	1410	1094	882	938	749	1037	1084	1199	1286	1005	1707	665	1052	1073	1014	1099	938	1240	1276	951	1090
247.097578970204_5.397585	844	915	784	744	1149	782	1036	1184	976	874	9298	12071	11326	14626	24336	10642	14976	11763	12773	13852	8452	9418	9930	9801	9068	13297	7272	8381	11692	12972	11344	10501	8758	7434	8714	10324	13360	13613	10052	9044	8779	12190	9248	9657	9650	9059	7690	9133	8367
577.2492912592_3.639342	790	918	931	917	1465	1111	875	1553	1393	955	1561	1617	1608	2013	2033	1818	1576	1619	1716	1864	2255	2166	1527	1486	1794	1574	1689	1733	1985	1456	1594	1763	1664	1389	1559	1322	1979	1748	1334	1728	1681	1742	1602	1570	1357	1296	1903	1294	1702
507.367964611587_7.5709677	0	0	0	0	0	0	0	0	0	0	654	920	1291	1360	628	1331	1153	1342	1245	1443	1035	1040	1159	1135	918	1127	954	1117	1153	1049	764	780	694	471	668	914	1079	1284	983	1039	961	791	686	740	773	1029	947	827	849
564.347703770283_6.505278	234	244	0	0	245	269	271	283	250	230	1121	1772	2533	2518	1945	2610	2749	2344	2943	2286	2331	2427	2563	2206	2332	2086	1892	1841	2704	2427	1865	2372	1663	1431	1385	1869	3315	2319	2820	2131	2014	1561	1862	1738	1458	1470	2092	1589	1561
385.332452659647_8.515744	321	0	0	0	0	216	0	0	226	0	403	229	1058	412	620	1096	1367	557	777	2002	1924	1280	1203	1120	557	2689	1062	1191	2071	1580	338	1060	466	490	458	779	1793	1415	1581	1432	1035	926	853	946	785	727	791	692	893
697.157448232603_3.3566313	767	1124	702	1346	911	793	777	812	974	1000	1028	1115	1232	1201	1095	1042	1227	957	1406	1207	1064	1402	1136	1173	1127	1206	1211	1228	1132	1262	1107	1065	1261	1114	1344	1283	1188	1301	1241	1372	1108	1383	1054	1034	1329	1203	1389	1009	1196
387.094112618808_2.1650012	1975	2490	2319	1622	3507	2083	2503	2233	1931	2642	1589	2846	2169	2561	1916	2255	1631	2836	2306	1971	1617	2422	1434	2679	2438	1184	2009	699	2133	1868	2606	1680	2573	2204	2474	2529	1979	2412	2513	2293	1924	1815	2658	2555	2287	2154	1825	2306	2150
759.159296461536_2.6347995	1353	1561	1291	1439	1411	1878	1529	1593	1713	1181	2216	1851	1968	2057	1642	1714	1761	2006	1518	1709	1754	1690	1652	1961	1768	1695	1631	1676	1803	1705	1588	2144	1819	1397	1886	1418	1675	1737	1716	1932	1418	1785	1356	1444	1737	1750	1497	1418	1708
407.11103322649_3.6458845	2435	3867	3004	2408	3123	2731	2238	2999	3226	3131	1406	1736	1761	2013	1920	2261	1791	1556	1526	1627	1615	1965	1993	1991	2122	1641	1701	2260	2359	1659	1934	1603	1655	1806	2259	1731	2314	1688	2238	1856	1712	1885	1914	1786	1717	1833	1905	1806	1822
443.301490185797_6.9117966	765	550	569	384	844	386	360	416	335	293	1566	1978	2618	3522	2285	2023	2543	1972	2569	2158	2789	2499	3152	3040	3851	1549	1283	1564	2128	1367	4805	2900	4560	3839	4218	1745	2597	2836	2346	2388	2282	2288	2527	2327	2134	2747	2035	1820	2261
645.12205691473_2.586925	3947	3139	4787	4233	2760	3038	4744	2857	2990	3543	2057	1390	1574	1452	1694	1558	934	1399	1340	1211	2155	1603	1213	1521	1372	1574	2702	1737	1756	2203	1715	1742	1461	2667	2031	2083	1885	1309	1846	1825	2062	2006	1888	2417	1956	1578	1673	2236	2288
567.171264183289_2.5610883	4400	4083	4533	3997	4630	3510	4236	3363	3451	3765	3182	2936	3356	2602	3131	3442	2251	3200	3251	3008	2381	3534	2155	3423	3117	2017	3205	2778	2477	3280	3870	3015	2550	3753	2829	3104	3184	3106	2895	3152	3995	2763	2734	3413	2679	3183	3033	3234	3515
743.147970114549_2.4218218	1241	1242	1103	1146	1256	1615	1524	1783	1327	828	1256	1179	1273	792	1293	845	1001	907	803	1031	1121	1414	960	935	1192	1159	819	1107	590	813	1088	1018	817	1089	1091	1472	934	882	880	1012	822	1176	1199	880	1122	1158	990	1095	1161
620.357535106706_5.6843147	376	296	287	313	537	472	260	0	294	279	1359	1308	1551	1490	2262	2257	1910	4555	2511	1476	979	1143	1759	1658	2830	2291	1960	1226	1544	1347	1493	1334	1577	1118	1280	1312	1307	1896	2329	1787	1670	1517	1459	1218	1256	1204	1343	1601	1144
327.093318119461_0.30136567	3898	4482	3761	3733	4280	3620	3773	3566	3425	3457	4193	5185	4497	4333	4006	3444	3713	4201	3739	3340	3027	4032	3529	4000	3878	2956	4596	3610	4067	4077	2722	3885	3055	3387	3508	3819	2942	3081	2603	2664	4225	3760	4597	3853	3568	3030	3930	3668	3899
583.163823241617_2.7946694	4368	5219	4775	4696	5760	4684	4316	3693	4922	4434	3455	3260	3833	3040	4071	3789	3209	3362	3865	3536	4307	3024	3788	4148	4210	3360	3928	3350	4070	3286	3845	3595	4331	4306	4165	3841	4525	4121	3998	3810	4199	4133	4586	5055	3406	3478	4096	4020	4724
935.261422380188_2.4759672	1507	2018	2068	1780	2008	1931	1756	772	1543	1830	1986	1790	2029	1634	2164	1587	445	2170	1838	1706	1217	1751	923	940	1985	668	1644	627	1003	1399	1879	1321	1434	1961	1591	1817	1282	1726	1753	530	1629	1383	1865	1776	1353	1374	1484	1637	1685
287.056091607081_3.3953314	1441	1590	1508	1498	1838	1835	1333	1599	1425	1570	2527	2601	2654	2317	2382	2292	2547	2762	2454	2162	2590	3128	2381	2818	2337	2785	2810	2832	3109	2846	2324	2355	2551	2473	2427	2702	2605	3590	2959	2537	2700	2850	2533	2657	2539	2162	2017	2487	2540
869.20156823077_2.7871847	2172	1846	2009	1695	1842	2554	1567	2161	1950	2016	1609	1604	1949	1622	1721	1822	1444	1944	1753	1864	1856	1737	1827	1708	1785	1923	1976	1490	1981	1725	1648	1902	1949	1955	1739	1880	1515	1595	1882	1617	2024	1924	1982	1870	1474	1436	2028	1862	1987
283.103379031494_0.7590578	822	1357	1153	990	1387	1479	1049	1149	1029	1046	750	1732	878	4329	929	943	1033	3366	3739	789	573	824	841	938	1389	657	803	720	882	748	1377	963	1169	1113	1240	1175	1095	1322	1024	1317	1219	1269	1406	1417	1135	1329	1300	1409	1198
569.260610334511_4.0893364	310	406	337	385	585	284	237	319	419	201	1156	1077	1131	1117	976	1461	1226	1266	1078	1388	889	1309	1145	1602	1078	1167	758	1290	1070	1325	855	1082	1094	940	1197	1172	1253	1171	1486	1007	1146	1149	1039	1092	1010	995	882	800	987
307.057751432613_2.210558	3352	3491	3199	2814	2850	3254	2823	2944	3645	2815	2064	3263	1407	2830	3059	3239	1496	3747	2564	2416	2461	2111	2250	1987	2916	1969	3083	3344	2200	2393	2988	1900	2893	3712	2981	3153	3029	2524	3416	2623	2603	3174	2895	2598	2593	2356	2665	2807	3645
802.191072492891_2.6276655	1862	1716	1666	1412	2145	1918	1704	2025	2012	1670	1474	1701	1833	1867	1485	1696	1209	1508	1866	1402	1284	1690	1765	1525	1462	1523	1982	2005	1623	1748	1953	1783	1603	1666	1807	1432	1461	1918	1814	1935	1718	1439	1873	1298	1587	2055	1778	1693	1588
561.624227686412_3.3325763	1006	1259	1202	931	1143	1310	912	1205	1229	1281	1378	1480	1184	1293	1333	1430	1544	1379	1703	1573	1653	1394	1637	1421	1340	1658	1318	1760	1663	1713	1504	1514	1350	1493	1360	1399	1188	1673	1569	1780	1241	1236	1822	1388	1308	1457	1611	1431	1415
410.059410692545_3.6610193	425	236	291	425	397	360	307	518	426	462	955	1145	1296	1244	1037	1352	1144	1163	1492	1053	880	1409	1087	1152	1109	1246	945	1295	1917	1501	1083	1042	1134	1038	1065	1468	2032	1461	1767	1496	1097	1047	974	1374	1383	1092	1308	1073	1194
303.014496600864_5.424784	384	265	299	0	222	232	0	424	0	303	2026	2194	2542	2351	2487	2460	2654	2906	2983	2851	1727	2047	2105	2085	1737	1764	1281	1931	2519	1997	1139	1802	1474	982	1230	1731	2437	2148	2075	1875	1748	2000	1673	1873	1814	1900	1651	1443	1330
899.184366033093_2.6846666	1847	1799	1893	1839	1709	1451	1910	1899	2114	2214	1468	1167	1312	1278	1383	1253	1009	1029	1069	1148	1161	927	1111	1010	1424	902	1677	1190	841	1135	1321	1094	1227	1618	1171	1250	1262	944	1028	1195	1312	1319	1128	1420	1639	1357	1630	1442	1538
313.077729851538_0.31660163	1437	1688	1608	1195	1718	1787	1559	1582	1322	1303	1480	1519	1417	1496	1561	1624	1776	1646	1517	1637	1380	1216	1509	1108	1488	1290	1982	1365	1544	1754	1952	1089	1173	1417	1224	1318	1515	1212	1261	994	1241	1444	1635	1420	1333	1354	1473	1864	1427
658.15844099651_2.6762104	1576	1420	1701	1776	1460	1599	1883	1271	1519	1986	1200	1184	1343	1298	1412	1271	1263	1233	1178	972	1613	1380	1798	1556	1426	1903	1533	1223	1236	1346	1194	1668	1379	1741	1562	1350	1630	1567	1636	1448	1480	1181	1331	1479	1229	1363	1797	1442	1329
965.261478748991_0.30368334	1494	1745	1855	1414	1966	1784	1887	1376	1807	1875	1856	1964	2197	2142	1968	1564	1386	1457	1436	1222	1721	2504	1776	1725	1973	1903	1846	1674	1563	2041	1702	1991	1458	1431	1751	2160	1449	1445	1782	1398	2117	2170	1683	1626	1725	1927	1615	1873	1763
423.071707471043_3.6138089	781	872	745	697	1151	767	541	847	714	695	1055	880	1076	1239	1309	993	1081	1144	1158	1039	1129	1408	1282	1085	1052	1310	1025	1267	1595	1202	1318	1059	1170	984	1120	1498	1488	1099	1155	1412	1199	1269	1046	1210	1357	1185	895	1377	1047
594.618304682333_2.7199545	1778	2402	2624	1993	2394	1897	3134	2119	1700	2714	1886	1858	1631	1463	1645	1751	1309	1398	1497	1631	1682	1498	1302	1464	1639	1656	2389	1679	1593	1403	1712	1610	1456	1831	1534	1635	1437	1574	1537	1713	1637	1833	1518	2060	1410	1977	1841	1831	2085
739.184963142851_2.4703126	3103	3474	2879	3356	3514	3433	2976	3669	3081	3238	3113	3376	1784	1602	3631	3300	4487	1630	1415	1563	3220	3716	1419	3374	4483	3540	4110	3358	3535	3465	3597	3458	1725	2040	1794	1906	3522	1601	3224	3642	3250	3713	3021	3305	3656	4038	2506	3739	3325
551.269783247593_2.9778545	1979	2599	1892	2894	2379	2531	2080	2193	2702	2134	2096	2436	2324	2358	2641	2058	2160	2331	2619	2552	2336	2503	2079	2579	2227	2016	2118	2053	2594	2379	2956	2516	2590	2339	2519	2178	2527	2516	2131	2972	1844	2193	2830	2135	2412	2520	2742	2352	2106
901.169635343336_0.3142788	502	363	345	275	445	427	494	491	489	564	774	679	625	682	747	802	928	950	1040	775	1190	994	1283	848	959	1698	897	918	1053	974	1632	791	1328	1413	1981	874	2789	2289	2292	2201	1102	772	965	789	739	958	921	786	905
545.127934940331_2.3463964	1575	1701	1577	1334	1865	1446	1807	1569	1585	1802	2039	2655	2965	2588	2715	2668	0	2502	2433	2410	1372	1944	1181	1769	2210	1340	1827	1664	1191	2398	2372	1538	2319	2143	2380	2628	1666	1978	2084	2237	1989	1966	2532	2190	2436	2287	2025	2343	2875
609.165841006439_2.3217185	2054	3179	2389	2757	2981	2925	2543	2281	3033	2391	3053	3094	3533	3273	2864	2127	3525	3084	2944	2574	1668	2712	2405	2307	3243	1590	2225	1199	1753	1763	2542	1842	2733	2452	2793	2766	2123	2270	1905	2108	2804	2764	2838	2475	2730	2842	2721	2548	2920
457.368345204815_8.334838	234	0	263	0	226	0	0	200	201	223	2217	3173	6349	6752	3470	7474	6266	7523	8934	8743	4604	5040	4296	6212	5222	4753	5028	6291	6658	7170	1651	4448	2332	1177	1569	4183	4965	6145	5673	4490	4552	4172	3377	4743	4724	4098	3320	4167	3635
736.670519290722_2.835885	2878	3054	3955	3476	3146	2978	4153	3939	3932	3539	2840	2642	2813	2999	3759	2847	2457	2966	2680	2745	2634	2672	1950	2590	2560	1807	3224	2178	3288	2891	3220	2644	2661	3208	2894	2585	2815	3147	3258	2334	3464	2771	2847	3198	2534	2582	2945	2519	2695
598.139784542505_2.2793088	1340	2242	1088	1466	2431	1712	863	1730	1544	2015	1532	2232	1333	2002	2013	1996	617	2840	2351	1564	887	1329	862	1099	2529	1028	998	1638	1588	997	1446	1199	1820	1576	1760	1678	1785	2214	1831	1489	1712	1532	1327	1736	1542	1720	1240	1933	1744
645.182452980273_3.4845665	1369	1565	1380	1335	1831	1482	1026	1298	1426	1200	1395	2744	1760	2021	2425	1749	2102	2027	1760	1817	2119	1979	2205	2045	2031	2217	1631	2041	2507	1882	1969	2272	2132	2264	1643	1824	2305	2532	2559	2006	2425	1971	1758	1982	2164	1886	1978	1788	1890
599.13785262969_2.3270736	2563	3612	2844	2533	2533	2849	2250	3036	3131	2207	2323	3000	2701	3281	3071	2367	2999	3554	3559	3127	2524	2573	2191	2592	3001	1963	2155	1415	2156	2488	2606	2269	2296	2797	2187	2570	2146	2651	2578	2683	3071	3082	2426	2382	2335	2697	2475	2982	2385
406.905591588967_6.8883834	203	0	289	222	220	278	0	0	210	0	1494	1014	1175	1180	1511	1309	1693	1935	2032	6132	1005	1220	1146	4698	1217	1172	1039	1119	2134	1706	562	1273	936	470	760	1045	1322	1239	1010	1585	1399	1339	987	1316	1295	1176	1116	1155	1104
395.075090816103_2.3403993	11376	9511	11948	11684	11641	9619	11961	9362	10537	12610	9964	11539	10092	11615	11240	12580	9799	10268	10086	10246	6327	9060	6553	8754	12606	5399	13343	9812	6230	9025	11491	6193	9781	11042	10971	10640	9280	8426	9140	8887	13110	9329	10766	11815	8983	11207	9120	11158	11026
977.740419815171_3.0759263	1203	1756	1248	1152	1559	1411	1299	1527	1470	1577	1230	1468	1478	1316	1328	1320	1495	1530	1326	1351	1750	1473	1288	1564	1693	1467	1340	1298	1493	1364	1600	1215	1455	1690	1539	1513	1679	1410	1578	1631	1378	1349	1248	1426	1699	1557	1317	1680	1502
699.353994334864_6.6983643	0	0	0	0	0	206	0	0	0	0	486	397	909	887	945	1139	993	671	1118	1598	1658	1093	1648	1197	620	2342	717	928	1824	1511	357	1511	739	305	417	836	1817	1517	1107	1478	1023	1015	799	866	663	924	781	859	814
297.061787480526_2.4642017	4626	4311	4205	4013	5035	4285	4150	3559	3898	4630	3643	3940	4130	4577	3956	3835	3652	3895	3448	3797	2724	3304	2611	3274	4941	2237	4155	3435	2857	3532	4940	3147	4054	4026	4724	3584	2818	3884	3469	3818	3516	3393	4329	3208	2681	3416	3841	3444	4007
195.030261756411_2.2924001	3539	3976	3308	3402	4129	4905	3612	3570	3714	3392	4490	4392	3988	3932	4361	4016	3752	4692	4451	3891	2587	3614	3416	3096	4579	2460	4052	3874	3170	3596	3837	2692	4046	4079	4194	5399	3767	3796	3516	3314	4282	4587	3818	4372	3611	4873	3482	3498	3473
529.264881267987_3.6674862	1601	2085	1503	1381	2022	1718	1572	2101	1622	1469	2897	3719	3754	3204	3059	2942	3339	2894	3538	3504	2813	3474	3790	3281	3198	3041	2305	2524	3386	2672	3590	2588	3020	2897	2849	2619	3294	3948	3536	3303	3786	2807	2937	2866	3023	2727	2977	2628	2430
537.158612154856_3.1130905	1772	2153	1364	1371	1591	1418	1879	1674	1558	1831	1444	1353	1341	1214	1422	1177	1316	1384	1350	1198	1370	1247	1496	1374	1515	1851	1294	1623	1391	1443	1596	1456	1574	1439	1315	1390	1607	1245	1790	1582	1565	1346	1748	1253	1587	1413	1555	1479	1578
381.031085991695_6.4674544	0	240	0	0	0	220	354	0	0	293	918	1399	1978	1948	3289	2445	2130	12611	1947	1803	1576	1484	1762	6872	4221	1393	1340	1762	3485	7438	1184	2834	1266	865	710	1227	2023	1449	1303	1666	2066	2323	2106	1833	1927	1684	2166	2224	1830
779.156979935623_0.30335096	1162	1385	1689	1479	1319	1561	1788	1391	1504	1551	1294	1448	1474	1398	1200	2049	2085	1783	2088	1686	1227	1193	1272	1068	1474	2002	3027	1991	1675	1952	946	1452	804	924	981	1609	1152	1216	702	968	1606	1647	1278	1540	1534	1654	1270	1652	1582
397.332277959872_7.9704957	265	0	361	384	325	422	304	551	569	388	1367	298	2364	1348	2404	3418	5578	2454	3391	5434	14397	5471	12357	8716	2414	21797	2974	3357	9450	3948	1579	7240	1740	1302	1334	1789	8181	7293	9821	11305	2370	2548	2594	2275	2322	1985	2010	2344	2288
345.082845377366_1.6370666	1160	1508	888	1118	1452	1308	862	1025	1221	1079	882	1698	1298	1334	1156	1004	1060	1422	1278	1181	997	1016	1038	1164	1793	944	891	966	1062	956	1555	1000	1322	922	1567	1168	1432	1235	1568	1039	1094	1169	1350	1343	1150	1176	1080	1334	1309
577.904206795189_2.5922136	5477	6160	5575	6007	6776	5775	5565	5526	6328	6602	5278	5509	4961	5606	6108	7161	5317	5688	5767	5119	4389	4967	2988	4126	6345	4181	6163	4826	4447	4899	6737	4218	5346	6186	4396	5421	4809	5362	5688	5183	5969	5870	5352	5602	5313	3670	5226	5849	5928
755.194978078665_3.239528	1048	1351	1092	1118	1361	1243	1230	1195	1070	1184	1077	1139	982	1209	982	936	833	1392	1245	1062	1136	951	1127	1026	1324	1267	1305	1343	1319	1559	1525	1412	1332	1459	1251	1234	1342	1354	1228	1437	1393	1302	1128	1075	993	1128	1205	1460	1289
695.167296896488_3.2653377	1791	1957	1577	1650	2132	2054	1285	1730	1566	1199	1267	1289	1403	1160	1361	1348	1546	1346	1036	1101	1287	1187	1535	1243	1418	1657	1357	1450	1354	1411	1325	1411	1332	1409	1522	1248	1443	1564	1356	1262	1502	1628	1309	1135	1444	1635	1433	1326	1268
511.108914184951_2.705541	2197	1972	1923	1809	1847	1602	2267	1598	2460	2066	1576	1810	1349	1602	1738	1540	1874	1677	1658	1895	1608	1636	1536	1959	1792	1588	1748	1798	2111	1936	1871	1939	1672	1647	2157	2033	1945	1765	1737	2025	2031	1738	1868	1763	1553	1364	1883	1624	1494
605.14429932356_2.3033276	1094	1266	1676	1021	1262	1071	1008	871	974	1012	1333	1762	1644	1455	1739	1677	1018	1416	1404	1389	1731	1720	1709	1734	1683	2032	1052	472	2136	1161	1872	1649	2123	1550	1788	1444	2425	2546	2286	2068	1342	1607	1456	1281	1313	1793	1170	1362	1451
459.270109226347_7.4272647	340	392	550	284	407	415	255	539	419	338	1451	438	3394	2132	2631	2983	3303	1202	1691	4334	4770	3118	4395	4044	1452	5872	1763	2257	4274	2476	794	3897	939	787	840	1593	4799	4187	4321	3650	2571	2623	2118	2507	1916	2707	2351	2527	2172
705.20205413822_3.6812336	886	1173	966	1072	1545	1179	865	1066	1564	852	1503	1721	1600	2073	1655	1769	1710	1538	1630	1963	1525	1667	1852	1606	1537	1325	1521	1434	1762	1825	1926	1470	1771	1857	2060	1628	1983	2143	1593	1529	1756	1590	1549	1953	1383	1524	1604	1502	1705
588.142737027214_3.3209853	1630	1974	1596	1987	2321	2223	1658	1768	2205	1628	1597	1953	1776	1607	2019	1715	1823	1779	1766	1552	1764	1694	2054	2252	1607	1551	1744	1643	2040	2145	2041	2098	1732	1858	1952	1496	2468	2370	1781	1801	1802	1810	1615	1712	1303	1671	1687	1666	1572
469.331687129534_7.5370665	0	0	0	0	0	0	0	0	0	256	715	927	1695	1901	1408	1540	1648	2053	2750	1685	1320	1356	1524	1439	1354	1259	1533	1308	1707	1702	646	1103	935	600	871	933	1848	1928	1841	1540	1273	1337	1024	1099	1087	1353	980	1350	1243
765.133802930662_0.31394315	655	710	597	893	917	757	900	858	638	748	1534	951	1015	1276	1185	1584	2040	1709	1506	1478	2453	2263	2042	1637	1014	3607	1247	2037	2303	2044	2714	1313	1643	2060	2187	1417	2879	3051	3122	3163	1242	1548	1479	1659	1218	1464	1426	1613	1837
503.33755614609_7.040278	225	0	0	0	0	0	297	0	225	0	1989	2488	2569	3026	2349	3569	2975	3262	3427	3756	1821	2665	2313	2083	2314	2482	2261	2373	2525	2091	1392	2195	1674	1174	1654	2121	2359	2788	2338	2516	2288	1892	1844	1993	1704	1617	2115	1545	1793
633.125343801933_2.9160595	1739	1881	1564	1837	2103	2172	1992	1894	1737	1307	2168	1529	1428	1491	1640	1495	1245	1634	1785	1833	1297	1175	1237	1469	1818	1434	1692	1726	1453	1393	1676	1152	1565	1641	2062	1504	1805	1625	1647	1592	1692	1605	1830	1616	1682	1577	1878	1816	2361
601.135864302674_0.30450746	1407	1574	2134	1556	1656	1632	1602	1329	1812	1746	1661	1431	1647	1625	1403	1488	1360	1507	1365	1414	1498	1511	1334	1838	1943	991	1896	1304	1277	1718	1174	1410	1220	1180	1041	1342	1397	1214	952	847	1678	1025	1555	1297	1497	1603	1519	1440	1552
401.032648831683_0.39942774	427	722	466	622	558	544	552	516	471	614	669	603	576	764	670	526	647	565	700	565	1163	1065	1438	1020	643	2101	636	674	1696	806	732	1388	481	560	627	625	382	590	614	566	580	660	562	676	690	770	698	739	624
351.084676323033_2.2643993	3594	3448	3201	3372	3060	2713	3119	3187	3197	2905	2554	3144	2572	2966	2486	2867	2157	2723	2722	2773	2451	2616	2137	2316	3173	1801	3664	2597	1717	3220	2723	2168	2606	2634	2225	3063	2516	2207	3006	2557	2873	2228	2839	3061	2814	3192	2938	2550	2963
289.067562993291_0.9845142	1470	2176	1342	1763	1942	1520	1142	1424	1518	1591	572	2494	631	961	692	736	718	1004	896	616	972	1536	1256	1253	2074	955	1246	1356	1110	1458	2119	1088	1594	1374	1766	1713	1839	1672	1898	1866	1449	1085	1280	1278	1146	1514	1106	1365	1156
447.186598100469_2.3221033	1389	1157	1223	1444	1871	1295	1494	1205	1468	1431	1391	1712	1605	1874	1603	1436	220	2023	1385	2043	1144	1295	987	1148	1379	1058	1284	0	874	1666	1449	917	1357	1107	1386	1056	1273	2073	1186	1517	1519	1413	1265	1428	1121	1196	1219	1266	1530
585.158341245974_3.4554198	944	881	958	826	891	1194	664	810	534	812	897	1192	1074	1177	1241	1130	1619	1153	1405	1151	1099	1170	1427	1216	1326	1500	1285	1331	1254	1012	1259	1552	1259	1097	1296	1223	1182	1255	1303	1254	1352	1258	1039	1496	1175	1223	1194	982	1323
899.683350464961_2.6906388	1920	1504	1641	1676	1211	1589	1951	1437	1321	1392	896	1087	1082	947	1223	1242	930	872	864	1020	930	873	835	887	1237	714	1420	889	818	1052	1232	684	1344	1449	1090	1262	835	1012	1161	1060	1180	1013	1016	1168	1143	1067	1339	1069	1027
226.036659664657_2.3127384	4616	5689	4084	4219	5830	6020	4156	4171	4694	4304	4240	5525	4581	5301	5070	5449	4981	6248	5271	5498	2489	4430	3246	4658	6145	2652	4023	4474	3848	4032	4913	3483	4845	4927	4615	4944	4300	4561	5022	4743	4291	5685	4079	4441	5252	5458	4199	5418	4342
209.046144751663_3.9268374	250	232	207	0	215	0	0	0	0	0	0	0	0	215	0	226	363	0	0	0	4505	3734	4879	5272	2332	4161	3266	4664	5507	5350	0	3948	250	261	0	262	0	241	0	0	1408	1485	1435	1656	1411	1147	1334	1473	1415
653.128389420059_2.6624677	4671	4500	4795	3957	3998	3877	4075	3134	3982	4127	2548	2552	2471	2816	3411	2927	2211	2537	2709	2365	2436	2673	2093	2128	3340	2105	3201	2103	2456	2403	3371	2433	2648	3923	3591	3163	2567	2303	3723	2400	3497	2676	3069	2975	2902	2461	3078	2672	3328
552.329274969065_5.5708017	0	0	0	0	273	223	0	0	0	219	1182	1204	1754	1776	1369	1838	2046	1711	1938	1484	2843	2628	2633	2994	1991	1793	1097	1088	1807	2597	878	2584	1271	1045	1137	1897	2346	2933	2374	2494	1984	1722	1592	1716	1447	1606	1525	1380	1503
185.118481900859_2.9745088	1304	1739	1702	1394	1876	1647	1532	1606	1592	1446	1329	1208	1365	1645	1475	1576	1585	1716	1317	1594	1236	1628	1628	1556	1230	1829	1195	1700	1565	1351	1605	1702	1608	1487	1510	1527	1863	2177	1684	1543	1858	1940	1465	1535	1579	1417	1977	1449	1680
443.337429703874_6.697498	0	0	0	0	0	0	0	203	218	234	200	226	879	769	809	974	1162	510	709	1053	1166	875	1520	1067	585	2126	769	641	1975	1294	387	1234	406	315	364	599	1452	1373	1309	1232	886	818	841	626	710	678	733	686	654
917.168053504105_0.3152758	976	698	994	932	976	828	1107	588	1199	1321	2028	1497	1799	1740	1916	3430	2496	2005	2164	2659	3975	3537	4296	2794	1640	8264	1779	2690	3474	2655	6154	2636	3863	4241	5013	1770	9453	7000	8976	9084	2724	1936	2483	2386	2372	1938	2750	2648	2620
1000.22434080835_2.9609714	2826	3028	2578	2645	2834	2982	3163	2768	2862	2695	2398	2430	2223	1748	2551	2380	2327	2384	2496	2378	2904	2547	2505	2338	2463	2600	1821	2644	2597	2387	2334	2120	2466	2741	2593	2930	2454	2378	2534	1678	2259	2621	2316	2475	1906	2479	2752	2606	2988
513.052715225837_0.31825414	970	1254	1875	1473	1275	2070	1700	1146	1144	1395	1130	1076	990	1064	1051	1356	858	1116	1145	975	1190	1090	726	1103	1187	574	1165	1155	818	835	885	1148	919	1425	1147	1187	843	1107	1124	666	987	1165	1263	1170	876	1244	936	1048	1238
541.119367132675_2.3686986	2069	2073	1892	2026	2373	2147	1539	1973	2042	2428	2066	2187	2163	2359	2856	2066	1995	2527	2021	2137	1567	1575	1498	1735	2677	1037	1847	2109	946	1623	1937	1138	2314	1980	1785	2216	1243	1568	1688	1670	1668	1925	2271	1621	2183	1715	1943	2341	1977
668.133362554469_2.3836858	1125	1093	1155	1224	1384	1178	1503	984	1150	1230	1003	1636	1111	1287	1322	1159	1475	1437	1183	1170	894	1098	1497	1081	1169	1051	1093	1194	938	1024	942	1029	915	967	1053	1276	881	816	895	1239	1189	1234	1157	1018	1013	1070	1140	1411	1443
463.088913883404_2.471241	2564	2287	2669	1841	2111	2483	2144	2272	2196	2974	2073	2462	2486	2529	2232	2386	2385	2109	2557	2052	1614	1812	2151	1736	2077	1443	2033	1957	1413	1820	1981	1575	2051	2326	1646	2220	1994	2090	1764	2175	2590	1919	2026	2258	2340	1950	2412	1737	2356
657.180397520119_3.5596972	782	946	766	843	920	777	883	947	1000	785	1499	1565	1527	1706	1459	1644	1535	1413	1988	1454	1275	1606	1571	1266	1842	1443	1224	1254	1663	1590	1370	1534	2027	1294	1494	1525	1669	1817	2002	1495	1525	1763	1389	1333	1477	1569	1436	1294	1148
872.690038424301_2.6558194	8982	6613	8740	7968	6078	8902	6530	7330	7843	8299	7248	7694	7617	6498	7014	7881	4535	7334	7035	6883	6864	6421	6689	5654	7283	5023	8729	6287	6018	6636	6669	7169	7560	5772	4359	6087	5821	6516	6916	6497	8114	6939	7079	7253	7618	5516	6293	8002	8170
615.155048685214_2.3159184	1561	1568	1721	1634	1950	1595	1729	1589	2302	1506	1627	2152	1551	2282	2328	2123	1870	2159	2267	2184	1702	1774	1838	1500	1763	1391	1207	420	1831	1561	1412	1255	1525	1808	1786	1741	1413	1338	1533	1640	1587	1876	1831	1488	1731	2080	1739	2024	1922
390.987044585099_0.41648874	1181	1325	1299	1106	1311	1310	1116	1305	1583	1390	1218	1284	1135	1526	1326	1319	1630	1413	1343	1355	1192	974	1073	1229	1360	1017	1299	1145	1470	1499	1236	1241	1123	1075	1065	1323	971	1137	1261	1017	1414	1196	1024	1275	1396	1411	1386	1403	1212
575.622160812996_2.403245	1547	1624	1677	1556	1917	1792	1787	2705	2466	1799	1997	1494	1734	1311	1754	1989	1873	1533	1762	1572	1567	1571	1408	1354	1718	1784	1780	1709	1651	1448	1725	1387	1464	1705	1827	1753	1631	1494	1442	1482	2169	1450	1716	1794	1472	1526	1551	1689	1790
529.264554983269_3.5565565	635	973	1503	821	1172	834	804	767	1082	758	1330	1506	1636	1605	1421	1421	1381	1243	1371	1476	1307	1351	1418	1382	1270	3041	1085	1253	1428	1278	1491	1513	1540	1432	1357	1192	1454	1789	1893	1552	1325	1200	1272	1362	1198	1217	1286	981	962
305.013015452761_0.3595019	1515	1841	2117	2044	2129	1996	1595	1561	1675	1837	1588	2058	1985	2077	1710	1525	1265	1259	1550	1925	1723	1513	1649	1913	2136	1307	1216	1646	1501	1687	2028	1825	2236	1604	2021	1970	1649	1913	1805	1514	1834	1698	1817	1945	1774	1604	2232	2007	1886
505.353042272095_7.3279405	200	0	0	0	216	204	0	228	0	348	2036	2382	3325	3102	1999	2603	2628	2552	3471	2906	1423	2182	1582	2106	2164	1881	1508	2090	2505	2563	1642	1935	1503	984	1421	2129	1943	2268	2188	2343	1594	1840	1475	1427	1833	1639	1440	1380	1890
586.120125039659_2.957768	2669	2433	2903	3051	2506	3330	3056	2527	2565	2643	1615	1694	1611	1755	1833	1750	1866	1634	1597	1668	1718	1723	2220	1702	1687	1795	2365	1458	1788	1865	1786	1962	1505	1801	1698	1638	1544	1465	1705	1684	1586	1691	1813	2024	1991	2374	1889	1626	1940
304.95525890491_0.49749902	2138	3006	1901	2676	3222	2225	2515	1829	2387	2033	2450	2778	2372	3046	3236	1339	950	1305	1129	1497	1777	1713	1431	1656	1775	516	786	658	432	786	2646	976	2743	2329	2800	1427	1621	1616	1734	1968	1856	1429	1344	1480	1209	1477	1561	1500	1628
735.148290620592_2.375065	1725	2215	1760	1858	2104	1508	1651	2089	2522	1810	1505	2002	2678	2110	2169	1912	1182	2195	1968	2114	1484	1778	1868	1810	2350	1622	1729	1018	1483	1486	2001	1449	1819	1946	1853	2480	1733	1623	1505	1608	2035	2154	1913	1865	1806	1634	2155	1472	1812
759.195620318667_2.5218515	1277	1699	1888	1295	1621	1228	1267	1480	1330	1434	1198	1259	1223	1622	1237	1294	1088	1386	1428	1875	973	1146	823	1118	1348	892	1755	1317	1229	1344	1547	1274	1173	1436	1545	1787	1340	1095	1233	1610	1591	1717	1443	1582	1274	1278	1548	1356	1247
946.222058404668_2.6316469	1298	1323	1203	953	1504	1189	992	1093	1403	1163	1239	1267	1342	1055	1067	1527	997	1160	1211	1697	1290	993	1007	1123	1116	1123	1335	926	846	1188	1271	987	1206	1254	924	1221	875	984	1068	1232	1440	1137	1144	1233	1068	1286	997	1478	1251
650.147771804221_2.3860154	2092	2095	1742	1725	1711	1519	1818	1928	1599	1791	1952	2291	1969	1775	1764	1886	1264	2001	1810	1614	1710	1464	1233	1304	2405	1189	1761	955	1326	1406	1283	1376	1430	1654	1331	1523	1604	1217	1360	1240	1612	1401	1602	1832	1763	1200	1659	1720	1671
313.071635467031_3.179444	4173	4564	3518	3774	4389	3730	3579	4369	4622	4098	3889	4125	3896	3781	3357	3945	3447	3955	3918	4280	4103	3614	3810	3851	3592	4200	4274	3757	3789	4548	3989	4013	4109	3985	3879	4205	4622	5170	5141	4130	4533	4110	4243	4828	3406	4568	3736	4105	3681
227.019996683029_2.4541502	1117	1091	848	843	1094	850	743	875	1119	875	1224	1218	1349	1184	1150	867	683	1455	1426	1366	932	1482	991	935	1213	736	840	445	1039	1008	1193	1076	1126	1289	1133	1058	1196	1249	1276	718	944	1248	1135	969	1132	849	898	1137	1080
602.615902137978_2.7323768	2102	1777	1779	1554	1915	1834	2363	1530	1860	1827	1486	1375	1231	1124	983	1418	1319	862	1041	1111	1078	1035	1280	1013	1014	1062	2164	1218	1078	1078	1253	1745	966	1257	1391	1348	1157	1329	1158	1560	1084	1425	1424	1188	1280	1667	1480	1265	1289
845.172607038263_2.3485682	1752	2318	1980	2035	2377	2105	1847	2270	2205	2327	2526	2764	1934	2513	2553	1727	1923	3205	2519	2333	1357	1928	1600	1692	2558	1327	1677	1310	1333	1654	2058	1575	1919	1953	1927	2002	1571	2044	1691	1566	2056	2205	1833	2212	1640	1890	2356	2319	1780
767.259780790612_2.962283	1254	1478	1219	1575	1575	1206	1714	1325	1459	1170	1053	1008	1011	1037	1215	1079	998	1036	1126	878	1319	954	1194	1115	1362	1263	1117	1364	1549	978	936	1270	1405	1073	1493	940	1632	1408	1653	1517	1426	1156	993	1099	1043	1316	1116	1181	1027
600.122414977565_2.3943067	1794	1757	1594	1952	1742	1834	1439	1717	2030	1969	1673	1679	2076	1699	1881	2084	1855	1950	1879	1675	1531	1385	1362	1226	1635	1242	1522	1931	1490	1491	1390	1275	1432	1501	1707	1946	1368	1296	1263	1478	1501	1968	1742	1299	1508	1652	1888	1615	1830
613.22760510135_3.7489357	387	502	493	421	686	675	540	828	574	551	2092	2232	2382	2834	2626	2614	2325	2646	2370	2639	2573	2371	2740	2729	2232	2494	1959	2373	2432	2443	2207	2462	2364	2404	1582	2171	2754	2655	2410	2336	2057	2127	1994	2548	2041	2665	2439	1982	1888
335.089195755784_2.3573556	1387	1713	1113	1188	1447	1308	1549	1190	950	1307	1267	1758	1178	1724	1525	1600	241	1685	1581	1512	717	1090	1051	726	2037	700	1066	261	1070	1000	1405	760	1185	1258	1636	1750	1058	1581	1357	1134	1440	1290	1633	1224	1123	1581	1623	1599	1450
208.984983353417_0.39397418	1162	1011	1023	862	1276	807	939	1333	1110	1355	1119	956	1318	1455	1144	1474	1071	1131	985	1150	641	955	982	1224	1164	1019	1367	1269	733	1196	1421	872	1136	1065	1174	1189	1399	1194	1271	1592	1362	1138	1203	1364	1531	1159	1415	1118	1269
576.202989192487_5.4662704	237	0	232	0	338	219	0	0	0	0	833	1128	838	1316	1161	1341	1037	1127	1387	1561	1560	1464	1887	1440	1345	1585	745	896	1783	1914	694	1725	1155	738	706	1229	1407	1633	1645	1469	1135	1112	1054	1318	1010	1070	1232	922	1116
409.108445251417_3.2796822	11587	12803	11734	12562	12413	11331	12032	10856	11369	12225	6279	6440	5798	5519	6910	6344	5231	6349	5962	5286	6629	5649	6431	5804	6176	6716	6155	5706	6895	6467	7185	6539	6177	6010	6265	6134	6203	6100	7719	6499	8322	6743	5902	7045	5772	6780	6021	7652	6257
551.180254419889_0.30187106	885	1976	1819	2625	1617	1543	1320	1419	1936	1803	1620	1974	2071	1954	1516	1575	1996	2158	1395	1652	1557	1453	1392	1398	2094	1071	1349	1560	1762	1742	1388	1607	1248	1605	1269	1451	1128	1656	1164	1236	1999	1715	1763	1428	1440	1509	1366	1669	1541
529.300442606888_3.8489358	474	611	516	427	736	586	507	764	591	468	1625	1965	1748	1865	2170	1890	2139	1933	2694	2169	1763	1948	2374	1826	2047	1317	1570	1739	1806	1731	2044	2093	1840	1435	1740	1590	2165	1943	1906	2041	1635	1701	1765	1675	1282	1469	1760	1765	1359
445.35300334031_5.3192253	246	0	0	0	0	210	0	0	0	0	654	1196	1797	2360	1452	1920	1962	1812	2428	1537	1799	1351	1601	2100	1239	2201	1445	1100	2782	2249	1374	2378	1325	803	1429	1475	2243	2126	2132	1419	1484	1517	1305	1424	1239	1180	1182	1118	1037
567.170596075625_3.2434986	2036	2387	2250	1996	3071	2354	2186	1829	2033	2153	2477	2391	2363	2650	2064	2477	2076	2462	2352	2185	2410	1865	2214	2264	2337	2034	2098	2034	2689	1889	2568	2187	2237	2001	1911	1826	2466	3207	2291	2653	2552	2185	2169	1715	2176	2417	2240	2127	2281
579.300409400968_3.8295612	574	527	639	514	555	744	408	504	517	473	827	779	1021	869	1002	899	1030	897	1535	899	609	1031	926	833	867	537	576	916	808	1044	904	907	1156	943	732	716	953	880	975	999	1031	913	904	1115	1054	1010	1208	998	756
459.113335876274_2.629205	1261	1472	1213	1352	1603	1093	1187	969	1205	1245	1288	1273	1830	1433	1638	1145	909	1376	1495	1560	1335	1420	1070	1537	1332	1048	1352	1313	1216	1167	1517	1121	1344	1494	1380	1557	955	961	1215	985	1106	1539	1540	1719	1569	1502	1435	1215	1344
709.174280868367_2.334311	1264	1220	1256	1231	1592	1362	1108	1240	1334	1496	1576	1786	1610	1676	1622	1783	873	1488	1658	1670	1096	1783	1192	1325	1879	881	1380	657	1241	1458	1488	1097	1323	1045	1335	1405	1002	1242	1157	1405	1186	1457	1220	1424	1194	1139	1241	1459	1664
497.044564601711_0.315449	2480	2009	2240	2283	1804	2045	2628	2201	1965	2200	2032	2497	2123	1912	1674	2100	2131	2186	1941	1812	1780	1615	1617	1843	1830	2016	2989	2389	1785	2541	1543	2002	1895	1791	1652	2493	1611	1313	1709	2117	2292	1876	2117	1523	2216	1953	1790	1668	2028
325.092829732455_2.5309002	2192	2263	1886	2371	2749	1382	2711	2299	2337	2117	1507	1710	1939	1513	2044	2586	1465	2017	1861	1641	1829	1507	1228	1276	1826	1460	1558	1661	1321	1911	2198	1809	1846	2448	2130	1732	1908	2090	2297	1897	2155	2175	1972	2247	1949	1632	1728	1937	1619
501.358129473689_8.043462	0	0	0	0	0	0	0	0	0	0	708	1245	2871	2089	1279	2202	2035	2402	2420	2427	1749	1604	1652	1940	1475	1261	1678	1828	2606	2053	606	1470	1121	636	754	1480	1673	2066	1649	2030	1139	1559	1337	1440	1428	1124	1211	1368	1640
777.20824199733_2.2918983	5706	8615	5448	7430	8941	7427	4744	6633	6837	5620	7296	10341	9867	10687	9369	8837	12379	9840	11295	11337	3589	7762	4846	6325	11530	3071	6706	9280	4420	6832	7182	3799	7857	5733	7571	8385	6335	9515	7684	7843	7295	8823	8286	6060	9070	9207	8636	7583	8259
555.17113763455_2.4916053	36678	26672	37837	34858	28857	26597	39743	29604	30379	33618	22135	18534	21930	22740	18637	20505	16442	18713	19944	19002	16410	17493	12875	19345	20246	12681	27473	17701	17666	22553	21263	19142	20464	26193	20738	24133	20282	19656	21877	18905	28005	21898	23265	26623	20303	20577	20710	22271	21090
517.155682690813_2.567891	2836	2487	3015	2736	2709	2786	3169	2613	2915	3065	2313	2584	2569	2689	2636	2475	2764	2714	1886	2532	2250	2039	1657	3089	2686	1771	3019	2374	2456	2950	3183	2220	2765	2526	2604	2728	2305	2767	2519	3143	2762	2597	2424	3373	2168	2286	2807	2701	2742
339.0673637637_2.181062	1907	1940	2459	1935	2091	2014	2018	2430	2094	2111	1473	2324	1733	2120	1661	2087	587	2385	2151	2126	1438	2010	1456	1458	2064	1348	1996	642	1613	1892	1993	1893	1891	2208	1993	2436	1970	2222	2231	1839	1736	1810	2075	1866	1813	1787	1790	2295	1948
326.937862228051_0.5019631	1034	1178	1020	1067	1177	1125	1036	948	859	1222	1078	1415	1553	944	1229	824	528	698	893	727	573	739	732	619	914	309	535	480	369	298	990	643	1079	1038	1697	727	906	629	983	873	808	757	611	792	677	662	676	674	878
705.666060303351_3.0825474	1890	2525	2359	2292	2032	2540	2116	2580	2326	2089	1798	1698	1472	1940	1857	2084	2425	1820	1843	1689	1895	1419	2354	1866	1884	1914	2282	2179	2060	2053	1982	2057	2046	2182	2254	2150	1923	2098	2018	1916	1485	1967	2158	2262	2113	1979	2272	1734	1818
853.238939918506_2.4711587	1129	1758	945	1337	1761	1361	973	1145	1300	1282	1787	1638	1099	1819	1541	1301	1375	1681	1515	1544	1367	1914	1566	1521	1759	1214	1803	497	1627	2017	2458	1377	1962	1282	1394	1583	1789	1695	1792	2105	1506	1774	1798	1661	1286	1863	1879	1756	1463
389.290607125422_4.330039	0	385	303	265	328	207	0	288	384	234	1363	1683	1855	1991	1701	1652	1925	1853	2047	1744	1898	1981	1884	1847	1779	1883	1645	2503	2111	2919	1569	1751	1576	1054	1248	1807	2339	1867	2290	2075	1513	1597	1465	1554	1104	1524	1245	1723	1572
[truncated: 1,595 more rows]
[truncated: 2 more columns]

## Sheet: Table S5
SAMPLE	AW1	AW2	AW3	AW4	AW5	HW1	HW2	HW3	HW4	HW5	AC51	AC52	AC53	AC54	AC55	AC71	AC72	AC73	AC74	AC75	E51	E52	E53	E54	E55	E71	E72	E73	E74	E75	M51	M52	M53	M54	M55	M71	M72	M73	M74	M75	QC1	QC2	QC3	QC4	QC5	QC6	QC7	QC8	QC9
[truncated: 4,285 more rows]
[truncated: 2 more columns]
